# Supplementary material for: Exploring Functionally Enhanced BLP‐Trained Macrophage Subpopulations in S. Aureus Infection: Underlying Mechanisms and Therapeutic Significance
Source: Adv Sci (Weinh). 2025 Oct 21;12(47):e17142. doi: 10.1002/advs.202417142 (PMC12713031; doi:10.1002/advs.202417142)
Supplement: Supplementary file 3 — Supporting Information [file ADVS-12-e17142-s003.xlsx]

## Sheet: TABLE1
Table1. Number of cells in different clusters.
Cluster	1	2	3	4	5	6	7	8	9	10	11	12	13	Total
N0	0	6685	83	2244	117	0	92	1047	1094	838	199	34	18	12451
N1	168	1063	7561	424	150	11	13	464	784	840	188	30	7	11703
N3	7406	10	81	12	48	1117	5	282	866	113	136	30	10	10116
B0	18	565	21	1114	4338	6	5493	1132	601	614	288	28	23	14241
B1	44	2238	776	5062	2109	3	1089	709	298	867	216	9	8	13428
B3	4478	343	1369	857	1105	415	191	334	263	397	126	12	7	9897
B6	707	1	73	7	9	6113	1	373	381	14	52	9	20	7760
Total	12821	10905	9964	9720	7876	7665	6884	4341	4287	3683	1205	152	93	79596

## Sheet: TABLE2
Table2. Differentially expressed genes (DEGs) of each Cluster and their GO enrichment analysis.
a. Specifically expressed genes of each Cluster.									b. GO pathway enrichment of Cluster1-specific genes											c. GO pathway enrichment of Cluster2-specific genes											d. GO pathway enrichment of Cluster3-specific genes											e. GO pathway enrichment of Cluster4-specific genes
Cluster	Gene	p_val	avg_log2FC	pct.1	pct.2	p_val_adj	Label		Term	ID	Description	GeneRatio	BgRatio	pvalue	p.adjust	qvalue	geneID	Count		Term	ID	Description	GeneRatio	BgRatio	pvalue	p.adjust	qvalue	geneID	Count		Term	ID	Description	GeneRatio	BgRatio	pvalue	p.adjust	qvalue	geneID	Count		Term	ID	Description	GeneRatio	BgRatio	pvalue	p.adjust	qvalue
1	Nos2	0	3.78524	0.043	0.003	0	Nos2		GO:0050663	GO:0050663	cytokine secretion	18/182	244/23210	8.9305e-13	3.20337e-09	2.05872e-09	Tnf/Ccl3/Nlrp3/Tlr2/Gbp5/Clec4e/Lcp2/Tnfrsf1b/Syk/Ripk2/Casp4/Foxp1/Ezr/Clec5a/Rbpj/Itgav/Abca1/Notch2	18		GO:0042110	GO:0042110	T cell activation	9/58	491/23210	3.34606e-06	0.0032223	0.00244384	Gpnmb/Mafb/Wwp1/Zfp36l2/Cxcr4/Il7r/Socs6/Cd28/Cd300a	9		GO:1903706	GO:1903706	regulation of hemopoiesis	25/104	407/23210	1.25634e-21	4.22131e-18	2.20719e-18	Cd83/Tnfsf9/Nfkbia/Nfkbiz/Il1b/Prdm1/Irf1/Zfp36/Vegfa/Pim1/Zfp36l1/Gas6/Nfe2l2/Il7r/Ncapg2/Cd28/Nlrp3/Cebpb/Itpkb/Hmgb2/Trib1/Trem2/Ctnnb1/Nfkbid/Tnf	25		GO:0007015	GO:0007015	actin filament organization	27/193	400/23210	5.18053e-17	1.51997e-13	1.11736e-13
1	Il27	0	3.29181	0.168	0.02	0	Il27		GO:0002237	GO:0002237	response to molecule of bacterial origin	21/182	377/23210	2.40263e-12	4.30912e-09	2.76935e-09	Tnf/Nlrp3/Acod1/Tlr2/Nfkb1/Malt1/Tnfrsf1b/Mapkapk2/Fcgr2b/Mtdh/Ripk2/Gbp2/Rela/Stap1/Itgav/Erbin/Jak2/Abca1/Cxcl16/Adam17/Sash1	21		GO:0002181	GO:0002181	cytoplasmic translation	5/58	94/23210	3.78427e-06	0.0032223	0.00244384	Rps28/Rpl39/Rpl18a/Rps21/Rps29	5		GO:0042110	GO:0042110	T cell activation	24/104	491/23210	1.79292e-18	3.0121e-15	1.57494e-15	Cd83/Tnfsf9/Nfkbiz/Il1b/Egr1/Cxcr4/Prdm1/Irf1/Igf1/Zfp36l1/Icam1/Gpnmb/Il7r/Cd28/Wwp1/Nlrp3/Cebpb/Sdc4/Itpkb/Lgals3/Ctnnb1/Icosl/Nfkbid/Bcl3	24		GO:0032956	GO:0032956	regulation of actin cytoskeleton organization	24/193	344/23210	1.5204e-15	2.23043e-12	1.63963e-12
1	Il12b	0	3.28044	0.164	0.021	0	Il12b		GO:0071216	GO:0071216	cellular response to biotic stimulus	19/182	313/23210	6.36725e-12	6.2917e-09	4.0435e-09	Tnf/Nlrp3/Acod1/Tlr2/Nfkb1/Malt1/Tnfrsf1b/Syk/Fcgr2b/Mtdh/Ripk2/Gbp2/Rela/Stap1/Ddit3/Jak2/Abca1/Cxcl16/Sash1	19		GO:0032103	GO:0032103	positive regulation of response to external stimulus	7/58	312/23210	1.23927e-05	0.00703494	0.0053354	Gas6/Cxcr4/Trem2/Ctss/Cd28/Fabp4/Cebpa	7		GO:0022407	GO:0022407	regulation of cell-cell adhesion	21/104	395/23210	5.85075e-17	6.55285e-14	3.42628e-14	Cd83/Tnfsf9/Nfkbiz/Il1b/Tnfaip3/Irf1/Vegfa/Igf1/Icam1/Cited2/Gpnmb/Il7r/Cd28/Nlrp3/Cebpb/Sdc4/Itpkb/Lgals3/Icosl/Nfkbid/Tnf	21		GO:0032970	GO:0032970	regulation of actin filament-based process	25/193	393/23210	3.19074e-15	2.71475e-12	1.99567e-12
1	Col27a1	0	3.14577	0.057	0.007	0	Col27a1		GO:0030099	GO:0030099	myeloid cell differentiation	21/182	401/23210	7.73733e-12	6.2917e-09	4.0435e-09	Tnf/Ccl3/Fam20c/Tlr2/Jag1/Hspa9/Nfe2l1/Abi1/Mitf/Stap1/Snx10/Clec5a/Rbpj/Id2/Slc11a2/Spi1/Jak2/Klf13/Tet2/Notch2/Hif1a	21		GO:0000028	GO:0000028	ribosomal small subunit assembly	3/58	21/23210	1.90755e-05	0.00732391	0.00555456	Rps28/Rps27/Rps15	3		GO:0007159	GO:0007159	leukocyte cell-cell adhesion	19/104	319/23210	2.57761e-16	2.16519e-13	1.13211e-13	Cd83/Tnfsf9/Nfkbiz/Il1b/Irf1/Igf1/Icam1/Gpnmb/Il7r/Cd28/Nlrp3/Cebpb/Sdc4/Itpkb/Lgals3/Icosl/Nfkbid/Tnf/Tnip1	19		GO:0110053	GO:0110053	regulation of actin filament organization	21/193	255/23210	3.70109e-15	2.71475e-12	1.99567e-12
1	Gbp5	0	3.06557	0.453	0.087	0	Gbp5		GO:0001819	GO:0001819	positive regulation of cytokine production	22/182	449/23210	8.77015e-12	6.2917e-09	4.0435e-09	Tnf/Ccl4/Ccl3/Nlrp3/Tlr2/Malt1/Cd40/Gbp5/Clec4e/Mapkapk2/Atf4/Ifi211/Syk/Ripk2/Rela/Casp4/Ptprj/Clec5a/Ddit3/Jak2/Hif1a/Adam17	22		GO:0042274	GO:0042274	ribosomal small subunit biogenesis	4/58	66/23210	2.25385e-05	0.00732391	0.00555456	Rps28/Rps27/Rps15/Rps21	4		GO:1903037	GO:1903037	regulation of leukocyte cell-cell adhesion	18/104	287/23210	6.84734e-16	4.60141e-13	2.40594e-13	Cd83/Tnfsf9/Nfkbiz/Il1b/Irf1/Igf1/Icam1/Gpnmb/Il7r/Cd28/Nlrp3/Cebpb/Sdc4/Itpkb/Lgals3/Icosl/Nfkbid/Tnf	18		GO:0008154	GO:0008154	actin polymerization or depolymerization	19/193	201/23210	6.47096e-15	3.43735e-12	2.52686e-12
1	Shisa3	1.06519e-89	2.99284	0.019	0.004	2.12708e-85	Shisa3		GO:0034612	GO:0034612	response to tumor necrosis factor	15/182	179/23210	1.23569e-11	7.38738e-09	4.74766e-09	Tnf/Ccl4/Ccl3/Ccl9/Acod1/Nfkb1/Lims1/Syk/Tank/Rela/Casp4/Erbin/Jak2/Cxcl16/Adam17	15		GO:0050729	GO:0050729	positive regulation of inflammatory response	5/58	142/23210	2.81968e-05	0.00732391	0.00555456	Trem2/Ctss/Cd28/Fabp4/Cebpa	5		GO:1902105	GO:1902105	regulation of leukocyte differentiation	18/104	294/23210	1.04437e-15	5.3885e-13	2.81749e-13	Cd83/Tnfsf9/Nfkbiz/Il1b/Prdm1/Irf1/Zfp36l1/Gas6/Il7r/Cd28/Nlrp3/Cebpb/Itpkb/Trib1/Trem2/Ctnnb1/Nfkbid/Tnf	18		GO:0030041	GO:0030041	actin filament polymerization	18/193	174/23210	7.02934e-15	3.43735e-12	2.52686e-12
1	Cd40	0	2.9095	0.502	0.12	0	Cd40		GO:0071356	GO:0071356	cellular response to tumor necrosis factor	14/182	162/23210	4.03697e-11	2.06866e-08	1.32947e-08	Tnf/Ccl4/Ccl3/Ccl9/Acod1/Nfkb1/Lims1/Syk/Tank/Rela/Casp4/Erbin/Jak2/Adam17	14		GO:0042255	GO:0042255	ribosome assembly	4/58	71/23210	3.01042e-05	0.00732391	0.00555456	Rps28/Rps27/Rps15/Rpl10	4		GO:1902107	GO:1902107	positive regulation of leukocyte differentiation	15/104	168/23210	1.13645e-15	5.3885e-13	2.81749e-13	Cd83/Tnfsf9/Nfkbiz/Il1b/Prdm1/Irf1/Zfp36l1/Gas6/Il7r/Nlrp3/Itpkb/Trib1/Trem2/Nfkbid/Tnf	15		GO:0008064	GO:0008064	regulation of actin polymerization or depolymerization	18/193	176/23210	8.60315e-15	3.60595e-12	2.65081e-12
1	Tpbg	0	2.85882	0.055	0.009	0	Tpbg		GO:0051090	GO:0051090	regulation of DNA-binding transcription factor activity	20/182	396/23210	4.80572e-11	2.15477e-08	1.38481e-08	Tnf/Nlrp3/Cflar/Acod1/Icam1/Tlr2/Malt1/Cd40/Pim1/Traf1/Nupr1/Syk/Fcgr2b/Mtdh/Ripk2/Rela/Ddit3/Id2/Erbin/Jak2	20		GO:0033077	GO:0033077	T cell differentiation in thymus	4/58	88/23210	7.00034e-05	0.014148	0.01073	Mafb/Zfp36l2/Il7r/Cd28	4		GO:1903708	GO:1903708	positive regulation of hemopoiesis	16/104	208/23210	1.28298e-15	5.3885e-13	2.81749e-13	Cd83/Tnfsf9/Nfkbiz/Il1b/Prdm1/Irf1/Zfp36l1/Gas6/Il7r/Nlrp3/Itpkb/Hmgb2/Trib1/Trem2/Nfkbid/Tnf	16		GO:0030832	GO:0030832	regulation of actin filament length	18/193	179/23210	1.15927e-14	4.25162e-12	3.12545e-12
1	Zhx2	0	2.85054	0.329	0.055	0	Zhx2		GO:0070371	GO:0070371	ERK1 and ERK2 cascade	18/182	323/23210	9.57584e-11	3.81651e-08	2.45276e-08	Ccl4/Ccl3/Ccl9/Cflar/Icam1/Tlr2/Cd44/Syk/Tnip1/Ripk2/Spred1/Pdgfb/Ezr/Itgav/Rap1b/Notch2/Camk2d/Adam17	18		GO:0045807	GO:0045807	positive regulation of endocytosis	5/58	175/23210	7.63145e-05	0.014148	0.01073	Apoe/Gas6/Mfge8/Trem2/Trf	5		GO:0050863	GO:0050863	regulation of T cell activation	18/104	304/23210	1.87348e-15	6.7767e-13	3.54333e-13	Cd83/Tnfsf9/Nfkbiz/Il1b/Prdm1/Irf1/Igf1/Gpnmb/Il7r/Cd28/Nlrp3/Cebpb/Sdc4/Itpkb/Lgals3/Ctnnb1/Icosl/Nfkbid	18		GO:0030833	GO:0030833	regulation of actin filament polymerization	17/193	159/23210	2.33841e-14	7.6232e-12	5.60397e-12
1	Il17rd	1.94943e-52	2.82147	0.01	0.002	3.89281e-48	Il17rd		GO:0071219	GO:0071219	cellular response to molecule of bacterial origin	17/182	290/23210	1.49009e-10	5.34494e-08	3.43504e-08	Tnf/Nlrp3/Acod1/Tlr2/Nfkb1/Malt1/Tnfrsf1b/Fcgr2b/Mtdh/Ripk2/Gbp2/Rela/Stap1/Jak2/Abca1/Cxcl16/Sash1	17		GO:0030100	GO:0030100	regulation of endocytosis	6/58	293/23210	8.96914e-05	0.014148	0.01073	Apoe/Gas6/Mfge8/Trem2/Cd300a/Trf	6		GO:0002683	GO:0002683	negative regulation of immune system process	21/104	473/23210	2.1504e-15	6.7767e-13	3.54333e-13	Nfkbia/Tnfaip3/Prdm1/Irf1/Zfp36/Igf1/Zfp36l1/Nfe2l2/Thbs1/Dusp1/Gpnmb/Il7r/Ncapg2/Cebpb/Sdc4/Itpkb/Trib1/Lgals3/Ctnnb1/Nfkbid/Tnf	21		GO:1902903	GO:1902903	regulation of supramolecular fiber organization	21/193	348/23210	1.64213e-12	4.81802e-10	3.54182e-10
1	Gfi1	7.70633e-98	2.77788	0.015	0.002	1.53888e-93	Gfi1		GO:0070372	GO:0070372	regulation of ERK1 and ERK2 cascade	17/182	306/23210	3.41738e-10	1.11438e-07	7.16177e-08	Ccl4/Ccl3/Ccl9/Cflar/Icam1/Tlr2/Cd44/Syk/Tnip1/Ripk2/Spred1/Pdgfb/Ezr/Rap1b/Notch2/Camk2d/Adam17	17		GO:1902105	GO:1902105	regulation of leukocyte differentiation	6/58	294/23210	9.13844e-05	0.014148	0.01073	Mafb/Gas6/Zfp36l2/Trem2/Il7r/Cd28	6		GO:0042035	GO:0042035	regulation of cytokine biosynthetic process	13/104	109/23210	2.21856e-15	6.7767e-13	3.54333e-13	Il1b/Egr1/Irf1/Zfp36/Thbs1/Tlr2/Errfi1/Cd28/Cebpb/Rel/Icosl/Tnf/Bcl3	13		GO:0032271	GO:0032271	regulation of protein polymerization	17/193	215/23210	3.34344e-12	8.91788e-10	6.55571e-10
1	Aqp9	2.56008e-175	2.73005	0.033	0.006	5.11223e-171	Aqp9		GO:0032496	GO:0032496	response to lipopolysaccharide	18/182	359/23210	5.28235e-10	1.57898e-07	1.01477e-07	Tnf/Nlrp3/Acod1/Nfkb1/Malt1/Tnfrsf1b/Mapkapk2/Mtdh/Ripk2/Gbp2/Rela/Stap1/Erbin/Jak2/Abca1/Cxcl16/Adam17/Sash1	18		GO:0050764	GO:0050764	regulation of phagocytosis	4/58	105/23210	0.000139046	0.019733	0.0149657	Gas6/Mfge8/Trem2/Cd300a	4		GO:0042089	GO:0042089	cytokine biosynthetic process	13/104	121/23210	8.91125e-15	2.49515e-12	1.30464e-12	Il1b/Egr1/Irf1/Zfp36/Thbs1/Tlr2/Errfi1/Cd28/Cebpb/Rel/Icosl/Tnf/Bcl3	13		GO:0051258	GO:0051258	protein polymerization	18/193	274/23210	1.70313e-11	4.16416e-09	3.06116e-09
1	Hivep3	0	2.68657	0.855	0.361	0	Hivep3		GO:0097193	GO:0097193	intrinsic apoptotic signaling pathway	16/182	292/23210	1.41144e-09	3.46901e-07	2.22943e-07	Tnf/Cdkn1a/Bcl2a1b/Bcl2a1d/Herpud1/Tnfrsf1b/Cd44/Nupr1/Atf4/Plagl2/Dyrk2/Casp4/Ddit3/Trib3/Jak2/Hif1a	16		GO:0070371	GO:0070371	ERK1 and ERK2 cascade	6/58	323/23210	0.000152701	0.0197944	0.0150124	Gpnmb/Apoe/Gas6/Zfp36l2/Trem2/Trf	6		GO:0001819	GO:0001819	positive regulation of cytokine production	20/104	449/23210	1.01473e-14	2.62268e-12	1.37132e-12	Cd83/Tnfsf9/Il1b/Pde4b/Egr1/Irf1/Cd14/Thbs1/Tlr2/Cadm1/Cd28/Nlrp3/Cebpb/C5ar1/Hmgb2/Trem2/Rel/Icosl/Tnf/Bcl3	20		GO:0032535	GO:0032535	regulation of cellular component size	21/193	397/23210	1.98569e-11	4.48156e-09	3.29448e-09
1	Akap2	5.51863e-218	2.6566	0.041	0.007	1.10201e-213	Akap2		GO:0002262	GO:0002262	myeloid cell homeostasis	13/182	176/23210	1.43747e-09	3.46901e-07	2.22943e-07	Slc7a11/Cd44/Fcgr2b/Ampd3/Hspa9/Nfe2l1/Id2/Slc11a2/Spi1/Jak2/Klf13/Hif1a/Adam17	13		GO:0043277	GO:0043277	apoptotic cell clearance	3/58	43/23210	0.000170223	0.0197944	0.0150124	Gas6/Mfge8/Trem2	3		GO:0042107	GO:0042107	cytokine metabolic process	13/104	125/23210	1.37032e-14	3.28876e-12	1.71959e-12	Il1b/Egr1/Irf1/Zfp36/Thbs1/Tlr2/Errfi1/Cd28/Cebpb/Rel/Icosl/Tnf/Bcl3	13		GO:0050900	GO:0050900	leukocyte migration	19/193	340/23210	7.46558e-11	1.56457e-08	1.15015e-08
1	AW112010	0	2.52313	0.405	0.148	0	AW112010		GO:0032611	GO:0032611	interleukin-1 beta production	10/182	86/23210	1.45066e-09	3.46901e-07	2.22943e-07	Ccl3/Nlrp3/Tlr2/Malt1/Gbp5/Ifi211/Ripk2/Casp4/Jak2/Abca1	10		GO:0070661	GO:0070661	leukocyte proliferation	6/58	331/23210	0.000174349	0.0197944	0.0150124	Gpnmb/Cxcr4/Trem2/Il7r/Cd28/Cd300a	6		GO:0045785	GO:0045785	positive regulation of cell adhesion	19/104	411/23210	2.60167e-14	5.49633e-12	2.87386e-12	Cd83/Tnfsf9/Nfkbiz/Il1b/Irf1/Vegfa/Igf1/Icam1/Cited2/Thbs1/Tgm2/Il7r/Cd28/Nlrp3/Sdc4/Itpkb/Icosl/Nfkbid/Tnf	19		GO:0045010	GO:0045010	actin nucleation	9/193	46/23210	1.33176e-10	2.60492e-08	1.91493e-08
1	Chac1	0	2.51432	0.321	0.066	0	Chac1		GO:0050727	GO:0050727	regulation of inflammatory response	17/182	354/23210	3.12802e-09	7.01264e-07	4.50682e-07	Tnf/Ccl3/Nlrp3/Acod1/Tlr2/Nfkb1/Gbp5/Tnfrsf1b/Cd44/Nupr1/Fcgr2b/Tnip1/Rela/Nfe2l1/Stap1/Jak2/Aoah	17		GO:0001961	GO:0001961	positive regulation of cytokine-mediated signaling pathway	3/58	45/23210	0.000195034	0.0207589	0.0157438	Gas6/Cxcr4/Trem2	3		GO:0050727	GO:0050727	regulation of inflammatory response	18/104	354/23210	2.6173e-14	5.49633e-12	2.87386e-12	Nfkbia/Nfkbiz/Il1b/Tnfaip3/Socs3/Zfp36/Igf1/Tlr2/Tgm2/Apoe/Cd28/Nlrp3/Cebpb/Trem2/Pmp22/Fabp4/Tnf/Tnip1	18		GO:0030595	GO:0030595	leukocyte chemotaxis	15/193	211/23210	2.94456e-10	5.39959e-08	3.96934e-08
1	Gbp2	0	2.41208	0.426	0.119	0	Gbp2		GO:0032731	GO:0032731	positive regulation of interleukin-1 beta production	8/182	48/23210	3.53673e-09	7.46249e-07	4.79593e-07	Ccl3/Nlrp3/Tlr2/Malt1/Ifi211/Ripk2/Casp4/Jak2	8		GO:0050873	GO:0050873	brown fat cell differentiation	3/58	48/23210	0.000236463	0.0236881	0.0179654	Rgs2/Fabp4/Cebpa	3		GO:0032103	GO:0032103	positive regulation of response to external stimulus	17/104	312/23210	4.73369e-14	9.356e-12	4.89197e-12	Nfkbia/Nfkbiz/Il1b/Cxcr4/Vegfa/Gas6/Thbs1/Tlr2/S1pr1/Tgm2/Cd28/Cebpb/C5ar1/Trem2/Fabp4/Tnf/Tnip1	17		GO:0060326	GO:0060326	cell chemotaxis	17/193	299/23210	5.977e-10	1.03156e-07	7.58321e-08
1	Gbp3	0	2.39202	0.23	0.051	0	Gbp3		GO:0050731	GO:0050731	positive regulation of peptidyl-tyrosine phosphorylation	13/182	195/23210	5.01179e-09	9.46725e-07	6.08433e-07	Tnf/Icam1/Cd40/Cd44/Syk/Ripk2/Sema4d/Pdgfb/Stap1/Ptprj/Ncf1/Jak2/Adam17	13		GO:0050727	GO:0050727	regulation of inflammatory response	6/58	354/23210	0.000250378	0.0236885	0.0179657	Apoe/Trem2/Ctss/Cd28/Fabp4/Cebpa	6		GO:0030217	GO:0030217	T cell differentiation	16/104	269/23210	7.23333e-14	1.35022e-11	7.0599e-12	Cd83/Tnfsf9/Nfkbiz/Il1b/Egr1/Prdm1/Irf1/Zfp36l1/Il7r/Cd28/Wwp1/Nlrp3/Itpkb/Ctnnb1/Nfkbid/Bcl3	16		GO:1902905	GO:1902905	positive regulation of supramolecular fiber organization	14/193	195/23210	1.03364e-09	1.68484e-07	1.23856e-07
1	Slc1a4	0	2.37014	0.07	0.014	0	Slc1a4		GO:0018108	GO:0018108	peptidyl-tyrosine phosphorylation	16/182	319/23210	5.01471e-09	9.46725e-07	6.08433e-07	Tnf/Icam1/Cd40/Cd44/Syk/Ripk2/Sema4d/Abi1/Pdgfb/Dyrk2/Stap1/Ptprj/Sla/Ncf1/Jak2/Adam17	16		GO:0060760	GO:0060760	positive regulation of response to cytokine stimulus	3/58	51/23210	0.000283201	0.0253837	0.0192514	Gas6/Cxcr4/Trem2	3		GO:0030098	GO:0030098	lymphocyte differentiation	18/104	395/23210	1.70336e-13	3.01226e-11	1.57502e-11	Cd83/Tnfsf9/Nfkbiz/Il1b/Tnfaip3/Egr1/Prdm1/Irf1/Zfp36l1/Gas6/Il7r/Cd28/Wwp1/Nlrp3/Itpkb/Ctnnb1/Nfkbid/Bcl3	18		GO:0051495	GO:0051495	positive regulation of cytoskeleton organization	14/193	218/23210	4.38905e-09	6.77762e-07	4.98236e-07
1	Trib3	0	2.36111	0.422	0.105	0	Trib3		GO:0051092	GO:0051092	positive regulation of NF-kappaB transcription factor activity	11/182	128/23210	5.59075e-09	9.78432e-07	6.2881e-07	Tnf/Nlrp3/Cflar/Icam1/Tlr2/Malt1/Cd40/Traf1/Mtdh/Ripk2/Rela	11		GO:0031349	GO:0031349	positive regulation of defense response	6/58	370/23210	0.000317146	0.027005	0.020481	Trem2/Ctss/Cd28/Fabp4/Cd300a/Cebpa	6		GO:0022409	GO:0022409	positive regulation of cell-cell adhesion	15/104	242/23210	2.53537e-13	4.25942e-11	2.22712e-11	Cd83/Tnfsf9/Nfkbiz/Il1b/Irf1/Igf1/Icam1/Cited2/Il7r/Cd28/Nlrp3/Itpkb/Icosl/Nfkbid/Tnf	15		GO:0007264	GO:0007264	small GTPase mediated signal transduction	20/193	485/23210	4.64583e-09	6.81544e-07	5.01016e-07
1	Mycl	6.32099e-51	2.34136	0.01	0.002	1.26224e-46	Mycl		GO:0018212	GO:0018212	peptidyl-tyrosine modification	16/182	322/23210	5.7282e-09	9.78432e-07	6.2881e-07	Tnf/Icam1/Cd40/Cd44/Syk/Ripk2/Sema4d/Abi1/Pdgfb/Dyrk2/Stap1/Ptprj/Sla/Ncf1/Jak2/Adam17	16		GO:0055088	GO:0055088	lipid homeostasis	4/58	141/23210	0.0004293	0.0317427	0.0240741	Apoe/Fabp4/Npc2/Cebpa	4		GO:1903039	GO:1903039	positive regulation of leukocyte cell-cell adhesion	14/104	203/23210	3.8909e-13	6.22544e-11	3.25509e-11	Cd83/Tnfsf9/Nfkbiz/Il1b/Irf1/Igf1/Icam1/Il7r/Cd28/Nlrp3/Itpkb/Icosl/Nfkbid/Tnf	14		GO:0030838	GO:0030838	positive regulation of actin filament polymerization	10/193	92/23210	4.99599e-09	6.98012e-07	5.13122e-07
1	Atp2b4	0	2.32962	0.158	0.036	0	Atp2b4		GO:0071222	GO:0071222	cellular response to lipopolysaccharide	15/182	282/23210	7.02306e-09	1.14508e-06	7.3591e-07	Tnf/Nlrp3/Acod1/Nfkb1/Malt1/Tnfrsf1b/Mtdh/Ripk2/Gbp2/Rela/Stap1/Jak2/Abca1/Cxcl16/Sash1	15		GO:0030098	GO:0030098	lymphocyte differentiation	6/58	395/23210	0.000448674	0.0317427	0.0240741	Mafb/Wwp1/Gas6/Zfp36l2/Il7r/Cd28	6		GO:0042108	GO:0042108	positive regulation of cytokine biosynthetic process	10/104	74/23210	1.18655e-12	1.81219e-10	9.47537e-11	Il1b/Egr1/Irf1/Thbs1/Tlr2/Cd28/Rel/Icosl/Tnf/Bcl3	10		GO:0042110	GO:0042110	T cell activation	20/193	491/23210	5.71773e-09	7.62537e-07	5.60556e-07
1	Gng4	0	2.30165	0.088	0.02	0	Gng4		GO:0033674	GO:0033674	positive regulation of kinase activity	19/182	476/23210	7.39568e-09	1.1534e-06	7.4126e-07	Tnf/Gdf15/Cdkn1a/Sdc4/Malt1/Cd40/Pim1/Cd44/Syk/Ripk2/Lmo4/Pdgfb/Stap1/Pik3r5/Zeb2/Ncf1/Jak2/Adam17/Sash1	19		GO:0032486	GO:0032486	Rap protein signal transduction	2/58	13/23210	0.000470307	0.0317427	0.0240741	Timp2/Rap2a	2		GO:0070661	GO:0070661	leukocyte proliferation	16/104	331/23210	1.74211e-12	2.53173e-10	1.32376e-10	Tnfsf9/Il1b/Cxcr4/Prdm1/Irf1/Igf1/Gpnmb/Il7r/Cd28/Cebpb/Sdc4/Cdkn1a/Trem2/Lgals3/Ctnnb1/Icosl	16		GO:0034314	GO:0034314	Arp2/3 complex-mediated actin nucleation	7/193	33/23210	8.77009e-09	1.11876e-06	8.22422e-07
1	Lpar1	3.30388e-264	2.29588	0.062	0.014	6.59751e-260	Lpar1		GO:0051091	GO:0051091	positive regulation of DNA-binding transcription factor activity	14/182	244/23210	8.71781e-09	1.30295e-06	8.37369e-07	Tnf/Nlrp3/Cflar/Icam1/Tlr2/Malt1/Cd40/Traf1/Fcgr2b/Mtdh/Ripk2/Rela/Ddit3/Jak2	14		GO:0071285	GO:0071285	cellular response to lithium ion	2/58	13/23210	0.000470307	0.0317427	0.0240741	Fabp4/Cebpa	2		GO:0045619	GO:0045619	regulation of lymphocyte differentiation	13/104	182/23210	1.80838e-12	2.53173e-10	1.32376e-10	Cd83/Tnfsf9/Nfkbiz/Il1b/Prdm1/Irf1/Zfp36l1/Gas6/Il7r/Cd28/Nlrp3/Itpkb/Nfkbid	13		GO:0007265	GO:0007265	Ras protein signal transduction	18/193	414/23210	1.2705e-08	1.55319e-06	1.14178e-06
1	Abtb2	0	2.2599	0.095	0.022	0	Abtb2		GO:0032612	GO:0032612	interleukin-1 production	10/182	104/23210	9.46961e-09	1.3587e-06	8.73198e-07	Ccl3/Nlrp3/Tlr2/Malt1/Gbp5/Ifi211/Ripk2/Casp4/Jak2/Abca1	10		GO:0032720	GO:0032720	negative regulation of tumor necrosis factor production	3/58	62/23210	0.000504395	0.0317427	0.0240741	Gpnmb/Gas6/Trem2	3		GO:0045621	GO:0045621	positive regulation of lymphocyte differentiation	11/104	108/23210	2.04532e-12	2.74891e-10	1.43732e-10	Cd83/Tnfsf9/Nfkbiz/Il1b/Prdm1/Irf1/Gas6/Il7r/Nlrp3/Itpkb/Nfkbid	11		GO:0051016	GO:0051016	barbed-end actin filament capping	6/193	21/23210	1.49584e-08	1.75552e-06	1.29052e-06
1	Il23a	1.90405e-276	2.24165	0.065	0.014	3.8022e-272	Il23a		GO:0032732	GO:0032732	positive regulation of interleukin-1 production	8/182	56/23210	1.26214e-08	1.74127e-06	1.11906e-06	Ccl3/Nlrp3/Tlr2/Malt1/Ifi211/Ripk2/Casp4/Jak2	8		GO:1903706	GO:1903706	regulation of hemopoiesis	6/58	407/23210	0.000525305	0.0317427	0.0240741	Mafb/Gas6/Zfp36l2/Trem2/Il7r/Cd28	6		GO:0033002	GO:0033002	muscle cell proliferation	14/104	234/23210	2.70372e-12	3.49404e-10	1.82693e-10	Tnfaip3/Egr1/Vegfa/Igf1/Pim1/Cited2/Thbs1/S1pr1/Tgm2/Tgfbr1/Cdkn1a/Trib1/Ctnnb1/Tnf	14		GO:0097529	GO:0097529	myeloid leukocyte migration	13/193	207/23210	2.07721e-08	2.34405e-06	1.72316e-06
1	Csf1	0	2.21317	0.182	0.046	0	Csf1		GO:0070374	GO:0070374	positive regulation of ERK1 and ERK2 cascade	13/182	218/23210	1.90877e-08	2.53584e-06	1.62971e-06	Ccl4/Ccl3/Ccl9/Cflar/Icam1/Tlr2/Cd44/Ripk2/Pdgfb/Rap1b/Notch2/Camk2d/Adam17	13		GO:1903556	GO:1903556	negative regulation of tumor necrosis factor superfamily cytokine production	3/58	63/23210	0.000528678	0.0317427	0.0240741	Gpnmb/Gas6/Trem2	3		GO:2001236	GO:2001236	regulation of extrinsic apoptotic signaling pathway	12/104	161/23210	8.17851e-12	9.82084e-10	5.13502e-10	Il1b/Tnfaip3/Vegfa/Igf1/Skil/Icam1/Thbs1/Mcl1/Tgfbr1/Hmgb2/Lgals3/Tnf	12		GO:0006909	GO:0006909	phagocytosis	16/193	336/23210	2.4109e-08	2.61985e-06	1.9259e-06
1	Cacnb3	9.46208e-48	2.21007	0.012	0.003	1.88948e-43	Cacnb3		GO:0031331	GO:0031331	positive regulation of cellular catabolic process	16/182	355/23210	2.26048e-08	2.89584e-06	1.86107e-06	Tnf/Tlr2/Herpud1/Tnfrsf1b/Nupr1/Mtdh/Ripk2/Rnf19a/Ezr/Ddit3/Rab12/Trib3/Sesn2/Dtx3l/Larp1/Hif1a	16		GO:0010226	GO:0010226	response to lithium ion	2/58	14/23210	0.00054781	0.0317427	0.0240741	Fabp4/Cebpa	2		GO:0046651	GO:0046651	lymphocyte proliferation	15/104	308/23210	8.18403e-12	9.82084e-10	5.13502e-10	Tnfsf9/Il1b/Cxcr4/Prdm1/Irf1/Igf1/Gpnmb/Il7r/Cd28/Cebpb/Sdc4/Cdkn1a/Lgals3/Ctnnb1/Icosl	15		GO:0002688	GO:0002688	regulation of leukocyte chemotaxis	10/193	111/23210	3.11563e-08	3.26473e-06	2.39997e-06
1	Mmp13	6.04769e-136	2.1757	0.073	0.029	1.20766e-131	Mmp13		GO:0032103	GO:0032103	positive regulation of response to external stimulus	15/182	312/23210	2.70821e-08	3.34977e-06	2.1528e-06	Tnf/Ccl4/Ccl3/Acod1/Tlr2/Gbp5/Nupr1/Tnip1/Ripk2/Pdgfb/Stap1/Ptprj/Jak2/Adam17/Sash1	15		GO:1900221	GO:1900221	regulation of amyloid-beta clearance	2/58	14/23210	0.00054781	0.0317427	0.0240741	Apoe/Trem2	2		GO:0032943	GO:0032943	mononuclear cell proliferation	15/104	310/23210	8.97355e-12	1.03969e-09	5.43625e-10	Tnfsf9/Il1b/Cxcr4/Prdm1/Irf1/Igf1/Gpnmb/Il7r/Cd28/Cebpb/Sdc4/Cdkn1a/Lgals3/Ctnnb1/Icosl	15		GO:0030837	GO:0030837	negative regulation of actin filament polymerization	8/193	60/23210	3.4941e-08	3.53506e-06	2.59869e-06
1	Ripk2	0	2.17537	0.585	0.193	0	Ripk2		GO:0002764	GO:0002764	immune response-regulating signaling pathway	18/182	463/23210	2.80859e-08	3.35814e-06	2.15818e-06	Tnf/Bcl2a1d/Acod1/Tlr2/Malt1/Cd40/Clec4e/Lcp2/Mapkapk2/Syk/Fcgr2b/Tnip1/Ripk2/Rela/Stap1/Ptprj/Ezr/Erbin	18		GO:0030217	GO:0030217	T cell differentiation	5/58	269/23210	0.000559179	0.0317427	0.0240741	Mafb/Wwp1/Zfp36l2/Il7r/Cd28	5		GO:0031349	GO:0031349	positive regulation of defense response	16/104	370/23210	9.35426e-12	1.04768e-09	5.47799e-10	Nfkbia/Nfkbiz/Il1b/Tnfaip3/Irf1/Cd14/Tlr2/Tgm2/Cadm1/Cd28/Cebpb/Hmgb2/Trem2/Fabp4/Tnf/Tnip1	16		GO:0071364	GO:0071364	cellular response to epidermal growth factor stimulus	7/193	41/23210	4.36316e-08	4.26717e-06	3.13688e-06
1	Tex12	9.15222e-46	2.15518	0.01	0.002	1.82761e-41	Tex12		GO:0048872	GO:0048872	homeostasis of number of cells	15/182	315/23210	3.07331e-08	3.55612e-06	2.28542e-06	Slc7a11/Cd44/Fcgr2b/Ampd3/Dock10/Hspa9/Nfe2l1/Id2/Slc11a2/Spi1/Jak2/Klf13/Tet2/Hif1a/Adam17	15		GO:0042159	GO:0042159	lipoprotein catabolic process	2/58	15/23210	0.000631074	0.0325673	0.0246995	Apoe/Ctsd	2		GO:0001818	GO:0001818	negative regulation of cytokine production	14/104	259/23210	1.06282e-11	1.15196e-09	6.02324e-10	Cd83/Tnfaip3/Zfp36/Igf1/Gas6/Thbs1/Tlr2/Errfi1/Gpnmb/Nlrp3/Trem2/Rel/Tnf/Bcl3	14		GO:0043254	GO:0043254	regulation of protein complex assembly	18/193	451/23210	4.68344e-08	4.29413e-06	3.1567e-06
1	Cd247	4.20591e-41	2.15486	0.011	0.003	8.39879e-37	Cd247		GO:0033002	GO:0033002	muscle cell proliferation	13/182	234/23210	4.41038e-08	4.94376e-06	3.17721e-06	Tnf/Cdkn1a/Cflar/Pim1/Pdgfb/Gnaq/Foxp1/Rbpj/Id2/Nampt/Jak2/Hif1a/Camk2d	13		GO:0050872	GO:0050872	white fat cell differentiation	2/58	15/23210	0.000631074	0.0325673	0.0246995	Fabp4/Cebpa	2		GO:0002237	GO:0002237	response to molecule of bacterial origin	16/104	377/23210	1.23866e-11	1.30059e-09	6.80039e-10	Nfkbia/Il1b/Tnfaip3/Pde4b/Prdm1/Zfp36/Junb/Cd14/Tlr2/Nlrp3/Cebpb/C5ar1/Hmgb2/Trib1/Trem2/Tnf	16		GO:0050808	GO:0050808	synapse organization	18/193	451/23210	4.68344e-08	4.29413e-06	3.1567e-06
1	Slc7a5	0	2.14942	0.471	0.125	0	Slc7a5		GO:0071900	GO:0071900	regulation of protein serine/threonine kinase activity	17/182	427/23210	4.94066e-08	5.37034e-06	3.45137e-06	Tnf/Gdf15/Cdkn1a/Cd40/Pim1/Syk/Ripk2/Spred1/Pdgfb/Ptprj/Pik3r5/Zeb2/Trib3/Sesn2/Jak2/Adam17/Sash1	17		GO:0060055	GO:0060055	angiogenesis involved in wound healing	2/58	15/23210	0.000631074	0.0325673	0.0246995	Hpse/Cxcr4	2		GO:0002696	GO:0002696	positive regulation of leukocyte activation	17/104	446/23210	1.45607e-11	1.48255e-09	7.75178e-10	Cd83/Tnfsf9/Nfkbiz/Il1b/Prdm1/Irf1/Igf1/Gas6/Thbs1/Il7r/Cd28/Nlrp3/Itpkb/Cdkn1a/Trem2/Icosl/Nfkbid	17		GO:1903706	GO:1903706	regulation of hemopoiesis	17/193	407/23210	5.86469e-08	5.21424e-06	3.83309e-06
1	H2-Q6	0	2.09033	0.094	0.023	0	H2-Q6		GO:0045862	GO:0045862	positive regulation of proteolysis	15/182	328/23210	5.23137e-08	5.51909e-06	3.54697e-06	Tnf/Nlrp3/Malt1/Herpud1/Tnfrsf1b/Nupr1/Syk/Tnip1/Ripk2/Tank/Rnf19a/Casp4/Slc11a2/Trib3/Jak2	15		GO:0043407	GO:0043407	negative regulation of MAP kinase activity	3/58	69/23210	0.000690162	0.034569	0.0262176	Apoe/Rgs2/Cd300a	3		GO:2001237	GO:2001237	negative regulation of extrinsic apoptotic signaling pathway	10/104	98/23210	2.11705e-11	2.09215e-09	1.09392e-09	Il1b/Tnfaip3/Vegfa/Igf1/Icam1/Mcl1/Tgfbr1/Hmgb2/Lgals3/Tnf	10		GO:0045785	GO:0045785	positive regulation of cell adhesion	17/193	411/23210	6.7505e-08	5.82528e-06	4.28228e-06
1	Gm10522	1.17641e-51	2.08615	0.015	0.004	2.34917e-47	Gm10522		GO:0045860	GO:0045860	positive regulation of protein kinase activity	17/182	438/23210	7.12379e-08	7.30087e-06	4.69206e-06	Tnf/Gdf15/Cdkn1a/Sdc4/Malt1/Cd40/Pim1/Syk/Ripk2/Pdgfb/Stap1/Pik3r5/Zeb2/Ncf1/Jak2/Adam17/Sash1	17		GO:0071356	GO:0071356	cellular response to tumor necrosis factor	4/58	162/23210	0.000723596	0.0352081	0.0267023	Gas6/Zfp36l2/Fabp4/Cebpa	4		GO:0050867	GO:0050867	positive regulation of cell activation	17/104	461/23210	2.44573e-11	2.3479e-09	1.22765e-09	Cd83/Tnfsf9/Nfkbiz/Il1b/Prdm1/Irf1/Igf1/Gas6/Thbs1/Il7r/Cd28/Nlrp3/Itpkb/Cdkn1a/Trem2/Icosl/Nfkbid	17		GO:0070849	GO:0070849	response to epidermal growth factor	7/193	44/23210	7.28204e-08	6.10443e-06	4.48749e-06
1	Hcar2	0	2.06532	0.375	0.089	0	Hcar2		GO:0050702	GO:0050702	interleukin-1 beta secretion	7/182	47/23210	7.83742e-08	7.80911e-06	5.0187e-06	Ccl3/Nlrp3/Tlr2/Gbp5/Ripk2/Casp4/Abca1	7		GO:1903037	GO:1903037	regulation of leukocyte cell-cell adhesion	5/58	287/23210	0.000748889	0.0354266	0.0268681	Gpnmb/Il7r/Socs6/Cd28/Cd300a	5		GO:0050670	GO:0050670	regulation of lymphocyte proliferation	13/104	225/23210	2.65114e-11	2.4744e-09	1.29379e-09	Tnfsf9/Il1b/Prdm1/Irf1/Igf1/Gpnmb/Cd28/Cebpb/Sdc4/Cdkn1a/Lgals3/Ctnnb1/Icosl	13		GO:0032273	GO:0032273	positive regulation of protein polymerization	10/193	125/23210	9.69673e-08	7.90284e-06	5.80953e-06
1	Ifi205	0	2.06012	0.121	0.031	0	Ifi205		GO:0010506	GO:0010506	regulation of autophagy	13/182	247/23210	8.30403e-08	8.05042e-06	5.17378e-06	Tlr2/Nupr1/Mtdh/Ripk2/Ddit3/Rab12/Nampt/Eif4g2/Trib3/Sesn2/Kdm4a/Larp1/Hif1a	13		GO:0042254	GO:0042254	ribosome biogenesis	5/58	294/23210	0.00083436	0.0384031	0.0291254	Rps28/Rps27/Rps15/Rpl10/Rps21	5		GO:0032944	GO:0032944	regulation of mononuclear cell proliferation	13/104	227/23210	2.96203e-11	2.68985e-09	1.40644e-09	Tnfsf9/Il1b/Prdm1/Irf1/Igf1/Gpnmb/Cd28/Cebpb/Sdc4/Cdkn1a/Lgals3/Ctnnb1/Icosl	13		GO:0030100	GO:0030100	regulation of endocytosis	14/193	293/23210	1.78896e-07	1.41859e-05	1.04284e-05
1	Tfec	0	2.05477	0.545	0.217	0	Tfec		GO:0019221	GO:0019221	cytokine-mediated signaling pathway	15/182	341/23210	8.68805e-08	8.20106e-06	5.27059e-06	Tnf/Ccl4/Ccl3/Ccl9/Klf6/Lims1/Syk/Ripk2/Rela/Pdgfb/Stap1/Casp4/Spi1/Jak2/Adam17	15		GO:0050766	GO:0050766	positive regulation of phagocytosis	3/58	77/23210	0.000950036	0.0415371	0.0315023	Gas6/Mfge8/Trem2	3		GO:0030099	GO:0030099	myeloid cell differentiation	16/104	401/23210	3.10908e-11	2.74908e-09	1.43741e-09	Tnfsf9/Nfkbia/Zfp36/Vegfa/Junb/Zfp36l1/Cited2/Tlr2/Ncapg2/Cebpb/Itpkb/Hmgb2/Trib1/Trem2/Ctnnb1/Tnf	16		GO:1902105	GO:1902105	regulation of leukocyte differentiation	14/193	294/23210	1.86486e-07	1.43987e-05	1.05848e-05
1	Gm47079	1.34063e-137	2.03848	0.035	0.008	2.67711e-133	Gm47079		GO:0002757	GO:0002757	immune response-activating signal transduction	17/182	450/23210	1.04852e-07	9.64366e-06	6.19771e-06	Tnf/Bcl2a1d/Acod1/Tlr2/Malt1/Clec4e/Lcp2/Mapkapk2/Syk/Fcgr2b/Tnip1/Ripk2/Rela/Stap1/Ptprj/Ezr/Erbin	17		GO:0050863	GO:0050863	regulation of T cell activation	5/58	304/23210	0.000968846	0.0415371	0.0315023	Gpnmb/Il7r/Socs6/Cd28/Cd300a	5		GO:0097191	GO:0097191	extrinsic apoptotic signaling pathway	13/104	229/23210	3.30586e-11	2.84812e-09	1.4892e-09	Il1b/Tnfaip3/Bcl2l11/Vegfa/Igf1/Skil/Icam1/Thbs1/Mcl1/Tgfbr1/Hmgb2/Lgals3/Tnf	13		GO:0032272	GO:0032272	negative regulation of protein polymerization	8/193	75/23210	2.07149e-07	1.5364e-05	1.12944e-05
1	Mir155hg	0	2.0275	0.495	0.147	0	Mir155hg		GO:0032651	GO:0032651	regulation of interleukin-1 beta production	8/182	74/23210	1.18763e-07	1.06501e-05	6.84451e-06	Ccl3/Nlrp3/Tlr2/Malt1/Ifi211/Ripk2/Casp4/Jak2	8		GO:0060099	GO:0060099	regulation of phagocytosis, engulfment	2/58	19/23210	0.00102117	0.0415371	0.0315023	Trem2/Cd300a	2		GO:0001933	GO:0001933	negative regulation of protein phosphorylation	16/104	408/23210	4.01959e-11	3.37646e-09	1.76545e-09	Dusp2/Il1b/Tnfaip3/Socs3/Irf1/Igf1/Dusp1/Errfi1/Apoe/Gadd45a/Cdkn1a/Trib1/Dusp5/Ppp1r15a/Fabp4/Tnip1	16		GO:0030834	GO:0030834	regulation of actin filament depolymerization	7/193	51/23210	2.09461e-07	1.5364e-05	1.12944e-05
1	Tnf	0	1.96992	0.989	0.666	0	Tnf		GO:0034341	GO:0034341	response to interferon-gamma	10/182	137/23210	1.33153e-07	1.16493e-05	7.48666e-06	Ccl4/Ccl3/Ccl9/Acod1/Tlr2/Gbp5/Gbp2/Rab12/Jak2/Cxcl16	10		GO:0046651	GO:0046651	lymphocyte proliferation	5/58	308/23210	0.00102693	0.0415371	0.0315023	Gpnmb/Cxcr4/Il7r/Cd28/Cd300a	5		GO:0050729	GO:0050729	positive regulation of inflammatory response	11/104	142/23210	4.16885e-11	3.41642e-09	1.78634e-09	Nfkbia/Nfkbiz/Il1b/Tlr2/Tgm2/Cd28/Cebpb/Trem2/Fabp4/Tnf/Tnip1	11		GO:0010591	GO:0010591	regulation of lamellipodium assembly	6/193	32/23210	2.31501e-07	1.6172e-05	1.18883e-05
1	Tslp	1.10816e-45	1.96717	0.013	0.004	2.21288e-41	Tslp		GO:1903706	GO:1903706	regulation of hemopoiesis	16/182	407/23210	1.47897e-07	1.26311e-05	8.11765e-06	Tnf/Ccl3/Nlrp3/Malt1/Pim1/Cd44/Syk/Jag1/Ripk2/Hspa9/Mitf/Id2/Spi1/Klf13/Notch2/Hif1a	16		GO:0034612	GO:0034612	response to tumor necrosis factor	4/58	179/23210	0.00104892	0.0415371	0.0315023	Gas6/Zfp36l2/Fabp4/Cebpa	4		GO:0050870	GO:0050870	positive regulation of T cell activation	12/104	187/23210	4.75602e-11	3.80481e-09	1.98942e-09	Cd83/Tnfsf9/Nfkbiz/Il1b/Irf1/Igf1/Il7r/Cd28/Nlrp3/Itpkb/Icosl/Nfkbid	12		GO:0045577	GO:0045577	regulation of B cell differentiation	6/193	32/23210	2.31501e-07	1.6172e-05	1.18883e-05
1	Ccl4	0	1.96448	0.964	0.462	0	Ccl4		GO:0048661	GO:0048661	positive regulation of smooth muscle cell proliferation	9/182	106/23210	1.57081e-07	1.31035e-05	8.42124e-06	Tnf/Pdgfb/Gnaq/Rbpj/Id2/Nampt/Jak2/Hif1a/Camk2d	9		GO:0032943	GO:0032943	mononuclear cell proliferation	5/58	310/23210	0.00105692	0.0415371	0.0315023	Gpnmb/Cxcr4/Il7r/Cd28/Cd300a	5		GO:2001233	GO:2001233	regulation of apoptotic signaling pathway	16/104	414/23210	4.99001e-11	3.89917e-09	2.03876e-09	Il1b/Tnfaip3/Bcl2l11/Vegfa/Igf1/Skil/Icam1/Nfe2l2/Thbs1/Mcl1/Tgfbr1/Hmgb2/Lgals3/Ctnnb1/Pmp22/Tnf	16		GO:0030099	GO:0030099	myeloid cell differentiation	16/193	401/23210	2.70791e-07	1.84767e-05	1.35826e-05
1	Traf1	0	1.96222	0.61	0.235	0	Traf1		GO:0050730	GO:0050730	regulation of peptidyl-tyrosine phosphorylation	13/182	263/23210	1.71831e-07	1.40081e-05	9.00261e-06	Tnf/Icam1/Cd40/Cd44/Syk/Ripk2/Sema4d/Pdgfb/Stap1/Ptprj/Ncf1/Jak2/Adam17	13		GO:0045619	GO:0045619	regulation of lymphocyte differentiation	4/58	182/23210	0.00111546	0.0415371	0.0315023	Gas6/Zfp36l2/Il7r/Cd28	4		GO:0070663	GO:0070663	regulation of leukocyte proliferation	13/104	238/23210	5.35053e-11	4.08586e-09	2.13637e-09	Tnfsf9/Il1b/Prdm1/Irf1/Igf1/Gpnmb/Cd28/Cebpb/Sdc4/Cdkn1a/Lgals3/Ctnnb1/Icosl	13		GO:0030042	GO:0030042	actin filament depolymerization	7/193	55/23210	3.56981e-07	2.38042e-05	1.74989e-05
1	Osgin2	0	1.93743	0.745	0.295	0	Osgin2		GO:2001233	GO:2001233	regulation of apoptotic signaling pathway	16/182	414/23210	1.86218e-07	1.48437e-05	9.5396e-06	Tnf/Bcl2a1b/Cflar/Bcl2a1d/Icam1/Herpud1/Cd44/Traf1/Nupr1/Plagl2/Rela/Ddit3/Itgav/Jak2/Hif1a/Trps1	16		GO:0002577	GO:0002577	regulation of antigen processing and presentation	2/58	20/23210	0.00113281	0.0415371	0.0315023	Trem2/Cd68	2		GO:0031663	GO:0031663	lipopolysaccharide-mediated signaling pathway	8/104	50/23210	5.6784e-11	4.23987e-09	2.2169e-09	Nfkbia/Il1b/Tnfaip3/Prdm1/Cd14/Trib1/Trem2/Tnf	8		GO:0120032	GO:0120032	regulation of plasma membrane bounded cell projection assembly	11/193	182/23210	3.83801e-07	2.50238e-05	1.83955e-05
1	Gm44672	2.66242e-107	1.92254	0.03	0.007	5.31658e-103	Gm44672		GO:0050701	GO:0050701	interleukin-1 secretion	7/182	55/23210	2.39877e-07	1.80263e-05	1.1585e-05	Ccl3/Nlrp3/Tlr2/Gbp5/Ripk2/Casp4/Abca1	7		GO:1905153	GO:1905153	regulation of membrane invagination	2/58	20/23210	0.00113281	0.0415371	0.0315023	Trem2/Cd300a	2		GO:0007249	GO:0007249	I-kappaB kinase/NF-kappaB signaling	12/104	193/23210	6.87405e-11	5.02105e-09	2.62535e-09	Nfkbia/Il1b/Tnfaip3/Irf1/Tlr2/Tgm2/Rel/Ctnnb1/Nfkbid/Tnf/Tnip1/Bcl3	12		GO:0060491	GO:0060491	regulation of cell projection assembly	11/193	184/23210	4.28104e-07	2.73056e-05	2.00729e-05
1	Slc7a1	0	1.91152	0.735	0.302	0	Slc7a1		GO:0009896	GO:0009896	positive regulation of catabolic process	16/182	422/23210	2.40912e-07	1.80263e-05	1.1585e-05	Tnf/Tlr2/Herpud1/Tnfrsf1b/Nupr1/Mtdh/Ripk2/Rnf19a/Ezr/Ddit3/Rab12/Trib3/Sesn2/Dtx3l/Larp1/Hif1a	16		GO:0002683	GO:0002683	negative regulation of immune system process	6/58	473/23210	0.00114636	0.0415371	0.0315023	Gpnmb/Mafb/Il7r/Socs6/Cd68/Cd300a	6		GO:0045580	GO:0045580	regulation of T cell differentiation	11/104	150/23210	7.55895e-11	5.40385e-09	2.82551e-09	Cd83/Tnfsf9/Nfkbiz/Il1b/Prdm1/Irf1/Il7r/Cd28/Nlrp3/Itpkb/Nfkbid	11		GO:1902904	GO:1902904	negative regulation of supramolecular fiber organization	10/193	147/23210	4.43317e-07	2.76743e-05	2.03439e-05
1	Bcl2a1d	0	1.91029	0.783	0.338	0	Bcl2a1d		GO:2000116	GO:2000116	regulation of cysteine-type endopeptidase activity	12/182	226/23210	2.41221e-07	1.80263e-05	1.1585e-05	Tnf/Nlrp3/Cflar/Bcl2a1d/Malt1/Herpud1/Cd44/Syk/Ripk2/Casp4/Slc11a2/Jak2	12		GO:0007159	GO:0007159	leukocyte cell-cell adhesion	5/58	319/23210	0.00120003	0.0425761	0.0322903	Gpnmb/Il7r/Socs6/Cd28/Cd300a	5		GO:0071900	GO:0071900	regulation of protein serine/threonine kinase activity	16/104	427/23210	7.87864e-11	5.51505e-09	2.88365e-09	Dusp2/Il1b/Tnfaip3/Vegfa/Igf1/Pim1/Thbs1/Dusp1/Apoe/Tgfbr1/Gadd45a/Cdkn1a/Trib1/Dusp5/Pmp22/Tnf	16		GO:0097581	GO:0097581	lamellipodium organization	8/193	83/23210	4.57612e-07	2.79715e-05	2.05624e-05
1	Arhgef3	0	1.88738	0.422	0.153	0	Arhgef3		GO:0031349	GO:0031349	positive regulation of defense response	15/182	370/23210	2.48787e-07	1.82122e-05	1.17045e-05	Tnf/Ccl3/Acod1/Tlr2/Gbp5/Clec4e/Nupr1/Mapkapk2/Ifi211/Tnip1/Ripk2/Rela/Stap1/Erbin/Jak2	15		GO:0042632	GO:0042632	cholesterol homeostasis	3/58	85/23210	0.00126477	0.0439572	0.0333377	Apoe/Fabp4/Npc2	3		GO:0071216	GO:0071216	cellular response to biotic stimulus	14/104	313/23210	1.31661e-10	9.02821e-09	4.72058e-09	Nfkbia/Il1b/Tnfaip3/Pde4b/Prdm1/Bcl2l11/Zfp36/Cd14/Tlr2/Nlrp3/Cebpb/Trib1/Trem2/Tnf	14		GO:0051693	GO:0051693	actin filament capping	6/193	37/23210	5.73733e-07	3.43537e-05	2.52541e-05
1	Nod2	0	1.88364	0.165	0.048	0	Nod2		GO:0043620	GO:0043620	regulation of DNA-templated transcription in response to stress	7/182	56/23210	2.72342e-07	1.95378e-05	1.25564e-05	Ppp1r15a/Atf4/Rela/Ddit3/Rbpj/Sesn2/Hif1a	7		GO:0055092	GO:0055092	sterol homeostasis	3/58	86/23210	0.00130817	0.0445563	0.0337921	Apoe/Fabp4/Npc2	3		GO:0042098	GO:0042098	T cell proliferation	12/104	205/23210	1.38497e-10	9.30702e-09	4.86636e-09	Tnfsf9/Il1b/Cxcr4/Irf1/Igf1/Gpnmb/Cd28/Cebpb/Sdc4/Lgals3/Ctnnb1/Icosl	12		GO:0002690	GO:0002690	positive regulation of leukocyte chemotaxis	8/193	87/23210	6.58997e-07	3.86699e-05	2.8427e-05
1	Nlrp3	0	1.88189	0.959	0.561	0	Nlrp3		GO:0071346	GO:0071346	cellular response to interferon-gamma	9/182	115/23210	3.16661e-07	2.22718e-05	1.43135e-05	Ccl4/Ccl3/Ccl9/Acod1/Tlr2/Gbp5/Gbp2/Rab12/Jak2	9		GO:0051043	GO:0051043	regulation of membrane protein ectodomain proteolysis	2/58	22/23210	0.00137285	0.0455088	0.0345145	Apoe/Timp2	2		GO:0042326	GO:0042326	negative regulation of phosphorylation	16/104	452/23210	1.81738e-10	1.19733e-08	6.26047e-09	Dusp2/Il1b/Tnfaip3/Socs3/Irf1/Igf1/Dusp1/Errfi1/Apoe/Gadd45a/Cdkn1a/Trib1/Dusp5/Ppp1r15a/Fabp4/Tnip1	16		GO:0016601	GO:0016601	Rac protein signal transduction	6/193	38/23210	6.76617e-07	3.89254e-05	2.86148e-05
1	Nxpe3	2.07061e-267	1.87654	0.073	0.018	4.13481e-263	Nxpe3		GO:0035690	GO:0035690	cellular response to drug	15/182	380/23210	3.49439e-07	2.41046e-05	1.54913e-05	Tnf/Ccl4/Cflar/Acod1/Nfkb1/Atf4/Ripk2/Rela/Pdgfb/Eif4ebp1/Cd69/Foxp1/Rap1b/Jak2/Larp1	15		GO:0006469	GO:0006469	negative regulation of protein kinase activity	4/58	194/23210	0.00141137	0.0455088	0.0345145	Apoe/Rgs2/Fabp4/Cd300a	4		GO:0048660	GO:0048660	regulation of smooth muscle cell proliferation	11/104	163/23210	1.85352e-10	1.19766e-08	6.26219e-09	Tnfaip3/Egr1/Vegfa/Igf1/Thbs1/S1pr1/Tgm2/Cdkn1a/Trib1/Ctnnb1/Tnf	11		GO:0051494	GO:0051494	negative regulation of cytoskeleton organization	10/193	155/23210	7.22952e-07	4.07912e-05	2.99864e-05
1	Ifi211	0	1.87565	0.572	0.221	0	Ifi211		GO:1901652	GO:1901652	response to peptide	15/182	384/23210	3.99083e-07	2.70096e-05	1.73583e-05	Gdf15/Icam1/Nfkb1/Fcgr2b/Jag1/Ripk2/Rela/Eif4ebp1/Casp4/Erbin/Trib3/Sesn2/Jak2/Itga4/Rab10	15		GO:0010035	GO:0010035	response to inorganic substance	6/58	493/23210	0.0014163	0.0455088	0.0345145	Psap/Crip1/Selenop/Fabp4/Cebpa/Trf	6		GO:0032680	GO:0032680	regulation of tumor necrosis factor production	11/104	164/23210	1.97946e-10	1.23816e-08	6.47395e-09	Tnfaip3/Zfp36/Igf1/Cd14/Gas6/Thbs1/Tlr2/Errfi1/Gpnmb/Trem2/Bcl3	11		GO:0002685	GO:0002685	regulation of leukocyte migration	11/193	201/23210	1.02797e-06	5.69066e-05	4.18332e-05
1	Adam30	1.04464e-35	1.87054	0.011	0.003	2.08604e-31	Adam30		GO:0006914	GO:0006914	autophagy	15/182	386/23210	4.26218e-07	2.77972e-05	1.78645e-05	Sqstm1/Tlr2/Fnbp1l/Nupr1/Mtdh/Ripk2/Ddit3/Rab12/Nampt/Eif4g2/Trib3/Sesn2/Kdm4a/Larp1/Hif1a	15		GO:0014015	GO:0014015	positive regulation of gliogenesis	3/58	89/23210	0.00144397	0.0455386	0.0345371	Cxcr4/Trem2/Trf	3		GO:0070371	GO:0070371	ERK1 and ERK2 cascade	14/104	323/23210	1.9899e-10	1.23816e-08	6.47395e-09	Il1b/Vegfa/Igf1/Zfp36l1/Icam1/Gas6/Tlr2/Dusp1/Errfi1/Gpnmb/Apoe/C5ar1/Trem2/Tnip1	14		GO:0030032	GO:0030032	lamellipodium assembly	7/193	65/23210	1.1418e-06	6.20375e-05	4.5605e-05
1	Cdkn1a	0	1.86054	0.924	0.564	0	Cdkn1a		GO:0061919	GO:0061919	process utilizing autophagic mechanism	15/182	386/23210	4.26218e-07	2.77972e-05	1.78645e-05	Sqstm1/Tlr2/Fnbp1l/Nupr1/Mtdh/Ripk2/Ddit3/Rab12/Nampt/Eif4g2/Trib3/Sesn2/Kdm4a/Larp1/Hif1a	15		GO:0031954	GO:0031954	positive regulation of protein autophosphorylation	2/58	23/23210	0.00150118	0.0464821	0.0352527	Gpnmb/Rap2a	2		GO:1903555	GO:1903555	regulation of tumor necrosis factor superfamily cytokine production	11/104	166/23210	2.25467e-10	1.3774e-08	7.202e-09	Tnfaip3/Zfp36/Igf1/Cd14/Gas6/Thbs1/Tlr2/Errfi1/Gpnmb/Trem2/Bcl3	11		GO:0010769	GO:0010769	regulation of cell morphogenesis involved in differentiation	14/193	343/23210	1.18498e-06	6.23301e-05	4.58201e-05
1	Sh3d21	5.84056e-81	1.83372	0.019	0.004	1.1663e-76	Sh3d21		GO:0033209	GO:0033209	tumor necrosis factor-mediated signaling pathway	7/182	60/23210	4.41713e-07	2.82933e-05	1.81833e-05	Tnf/Lims1/Syk/Rela/Casp4/Jak2/Adam17	7													GO:0032640	GO:0032640	tumor necrosis factor production	11/104	167/23210	2.40477e-10	1.42456e-08	7.44861e-09	Tnfaip3/Zfp36/Igf1/Cd14/Gas6/Thbs1/Tlr2/Errfi1/Gpnmb/Trem2/Bcl3	11		GO:0016358	GO:0016358	dendrite development	13/193	294/23210	1.18967e-06	6.23301e-05	4.58201e-05
1	Spry1	3.75948e-198	1.83158	0.061	0.017	7.50731e-194	Spry1		GO:1901522	GO:1901522	positive regulation of transcription from RNA polymerase II promoter involved in cellular response to chemical stimulus	5/182	21/23210	5.15691e-07	3.24523e-05	2.08562e-05	Atf4/Rela/Rbpj/Sesn2/Hif1a	5													GO:1904035	GO:1904035	regulation of epithelial cell apoptotic process	9/104	89/23210	2.41667e-10	1.42456e-08	7.44861e-09	Tnfaip3/Zfp36/Igf1/Zfp36l1/Icam1/Gas6/Nfe2l2/Thbs1/Tnf	9		GO:0030835	GO:0030835	negative regulation of actin filament depolymerization	6/193	42/23210	1.25066e-06	6.32664e-05	4.65084e-05
1	Il4i1	5.82431e-122	1.82863	0.034	0.009	1.16306e-117	Il4i1		GO:0030098	GO:0030098	lymphocyte differentiation	15/182	395/23210	5.70133e-07	3.4964e-05	2.24704e-05	Nlrp3/Bcl2a1d/Malt1/Clec4e/Cd44/Syk/Dock10/Ripk2/Ptprj/Foxp1/Rbpj/Id2/Spi1/Notch2/Adam17	15													GO:0048659	GO:0048659	smooth muscle cell proliferation	11/104	168/23210	2.56378e-10	1.47959e-08	7.73632e-09	Tnfaip3/Egr1/Vegfa/Igf1/Thbs1/S1pr1/Tgm2/Cdkn1a/Trib1/Ctnnb1/Tnf	11		GO:1902743	GO:1902743	regulation of lamellipodium organization	6/193	42/23210	1.25066e-06	6.32664e-05	4.65084e-05
1	Adgrl2	0	1.82346	0.703	0.372	0	Adgrl2		GO:0043281	GO:0043281	regulation of cysteine-type endopeptidase activity involved in apoptotic process	11/182	201/23210	5.75098e-07	3.4964e-05	2.24704e-05	Tnf/Nlrp3/Cflar/Bcl2a1d/Malt1/Herpud1/Cd44/Syk/Casp4/Slc11a2/Jak2	11													GO:0051251	GO:0051251	positive regulation of lymphocyte activation	15/104	394/23210	2.59809e-10	1.47959e-08	7.73632e-09	Cd83/Tnfsf9/Nfkbiz/Il1b/Prdm1/Irf1/Igf1/Gas6/Il7r/Cd28/Nlrp3/Itpkb/Cdkn1a/Icosl/Nfkbid	15		GO:0031346	GO:0031346	positive regulation of cell projection organization	16/193	466/23210	1.95298e-06	9.71193e-05	7.13943e-05
1	Zc3h12c	0	1.81961	0.887	0.438	0	Zc3h12c		GO:0032652	GO:0032652	regulation of interleukin-1 production	8/182	91/23210	5.97967e-07	3.57485e-05	2.29745e-05	Ccl3/Nlrp3/Tlr2/Malt1/Ifi211/Ripk2/Casp4/Jak2	8													GO:0051090	GO:0051090	regulation of DNA-binding transcription factor activity	15/104	396/23210	2.78662e-10	1.5605e-08	8.15941e-09	Nfkbia/Il1b/Tnfaip3/Id3/Ifrd1/Vegfa/Pim1/Icam1/Gas6/Tlr2/Nlrp3/Trib1/Ctnnb1/Nfkbid/Tnf	15		GO:0007163	GO:0007163	establishment or maintenance of cell polarity	11/193	216/23210	2.07727e-06	0.000101579	7.46725e-05
1	Fzd1	0	1.80966	0.179	0.057	0	Fzd1		GO:0043405	GO:0043405	regulation of MAP kinase activity	13/182	295/23210	6.35943e-07	3.73955e-05	2.40331e-05	Tnf/Gdf15/Cd40/Syk/Ripk2/Spred1/Pdgfb/Ptprj/Pik3r5/Zeb2/Trib3/Jak2/Sash1	13													GO:0042129	GO:0042129	regulation of T cell proliferation	11/104	170/23210	2.91043e-10	1.57727e-08	8.24705e-09	Tnfsf9/Il1b/Irf1/Igf1/Gpnmb/Cd28/Cebpb/Sdc4/Lgals3/Ctnnb1/Icosl	11		GO:0042989	GO:0042989	sequestering of actin monomers	4/193	12/23210	2.17756e-06	0.000104737	7.69943e-05
1	Cx3cl1	3.15353e-50	1.79387	0.013	0.003	6.29729e-46	Cx3cl1		GO:0048660	GO:0048660	regulation of smooth muscle cell proliferation	10/182	163/23210	6.70908e-07	3.88153e-05	2.49455e-05	Tnf/Cdkn1a/Pdgfb/Gnaq/Rbpj/Id2/Nampt/Jak2/Hif1a/Camk2d	10													GO:0071706	GO:0071706	tumor necrosis factor superfamily cytokine production	11/104	170/23210	2.91043e-10	1.57727e-08	8.24705e-09	Tnfaip3/Zfp36/Igf1/Cd14/Gas6/Thbs1/Tlr2/Errfi1/Gpnmb/Trem2/Bcl3	11		GO:0006898	GO:0006898	receptor-mediated endocytosis	11/193	222/23210	2.70853e-06	0.000128175	9.42238e-05
1	Gdf15	0	1.78555	0.936	0.508	0	Gdf15		GO:0002218	GO:0002218	activation of innate immune response	10/182	164/23210	7.09674e-07	4.04064e-05	2.5968e-05	Tnf/Acod1/Tlr2/Clec4e/Mapkapk2/Ifi211/Tnip1/Ripk2/Rela/Erbin	10													GO:0045582	GO:0045582	positive regulation of T cell differentiation	9/104	95/23210	4.36947e-10	2.33039e-08	1.21849e-08	Cd83/Tnfsf9/Nfkbiz/Il1b/Irf1/Il7r/Nlrp3/Itpkb/Nfkbid	9		GO:0036465	GO:0036465	synaptic vesicle recycling	7/193	74/23210	2.77111e-06	0.000129054	9.48705e-05
1	Foxp4	0	1.75791	0.401	0.162	0	Foxp4		GO:0032621	GO:0032621	interleukin-18 production	4/182	10/23210	7.40417e-07	4.14981e-05	2.66696e-05	Tnf/Nlrp3/Tlr2/Gbp5	4													GO:2001234	GO:2001234	negative regulation of apoptotic signaling pathway	12/104	231/23210	5.47644e-10	2.87513e-08	1.50332e-08	Il1b/Tnfaip3/Vegfa/Igf1/Icam1/Nfe2l2/Mcl1/Tgfbr1/Hmgb2/Lgals3/Ctnnb1/Tnf	12		GO:0007159	GO:0007159	leukocyte cell-cell adhesion	13/193	319/23210	2.93109e-06	0.000134205	9.86565e-05
1	Cd69	0	1.75679	0.379	0.123	0	Cd69		GO:0070555	GO:0070555	response to interleukin-1	8/182	94/23210	7.67717e-07	4.18711e-05	2.69094e-05	Ccl4/Ccl3/Ccl9/Acod1/Nfkb1/Ripk2/Tank/Rela	8													GO:0071219	GO:0071219	cellular response to molecule of bacterial origin	13/104	290/23210	6.132e-10	3.16977e-08	1.65738e-08	Nfkbia/Il1b/Tnfaip3/Pde4b/Prdm1/Zfp36/Cd14/Tlr2/Nlrp3/Cebpb/Trib1/Trem2/Tnf	13		GO:0120034	GO:0120034	positive regulation of plasma membrane bounded cell projection assembly	8/193	106/23210	2.97318e-06	0.000134205	9.86565e-05
1	Gm6377	0	1.75259	0.733	0.311	0	Gm6377		GO:0150076	GO:0150076	neuroinflammatory response	7/182	65/23210	7.70419e-07	4.18711e-05	2.69094e-05	Tnf/Tlr2/Tnfrsf1b/Nupr1/Stap1/Nampt/Jak2	7													GO:0050673	GO:0050673	epithelial cell proliferation	15/104	425/23210	7.37379e-10	3.75393e-08	1.96282e-08	Tnfaip3/Zfp36/Vegfa/Igf1/Zfp36l1/Thbs1/Errfi1/Nr4a1/Apoe/Cebpb/C5ar1/Tgfbr1/Hmgb2/Ctnnb1/Tnf	15		GO:0045646	GO:0045646	regulation of erythrocyte differentiation	6/193	49/23210	3.17669e-06	0.00014114	0.000103755
1	Mki67	0	1.74502	0.507	0.214	0	Mki67		GO:0048659	GO:0048659	smooth muscle cell proliferation	10/182	168/23210	8.85028e-07	4.7382e-05	3.04511e-05	Tnf/Cdkn1a/Pdgfb/Gnaq/Rbpj/Id2/Nampt/Jak2/Hif1a/Camk2d	10													GO:0050678	GO:0050678	regulation of epithelial cell proliferation	14/104	358/23210	7.60481e-10	3.81375e-08	1.9941e-08	Tnfaip3/Zfp36/Vegfa/Igf1/Zfp36l1/Thbs1/Errfi1/Nr4a1/Apoe/C5ar1/Tgfbr1/Hmgb2/Ctnnb1/Tnf	14		GO:0031333	GO:0031333	negative regulation of protein complex assembly	9/193	143/23210	3.22303e-06	0.00014114	0.000103755
1	Ptpru	1.14681e-35	1.744	0.01	0.003	2.29006e-31	Ptpru		GO:0050707	GO:0050707	regulation of cytokine secretion	11/182	213/23210	1.01965e-06	5.37863e-05	3.45669e-05	Tnf/Ccl3/Nlrp3/Tlr2/Clec4e/Tnfrsf1b/Syk/Ripk2/Casp4/Ezr/Clec5a	11													GO:0032496	GO:0032496	response to lipopolysaccharide	14/104	359/23210	7.88453e-10	3.89588e-08	2.03704e-08	Nfkbia/Il1b/Tnfaip3/Pde4b/Prdm1/Zfp36/Junb/Cd14/Nlrp3/Cebpb/Hmgb2/Trib1/Trem2/Tnf	14		GO:0002687	GO:0002687	positive regulation of leukocyte migration	9/193	144/23210	3.41349e-06	0.000147282	0.00010827
1	Arhgap28	2.10525e-42	1.74194	0.016	0.005	4.20397e-38	Arhgap28		GO:0032760	GO:0032760	positive regulation of tumor necrosis factor production	8/182	98/23210	1.0568e-06	5.49381e-05	3.53072e-05	Ccl4/Ccl3/Tlr2/Mapkapk2/Syk/Ripk2/Ptprj/Jak2	8													GO:0060326	GO:0060326	cell chemotaxis	13/104	299/23210	8.90077e-10	4.33429e-08	2.26627e-08	Il1b/Pde4b/Cxcr4/Vegfa/Gas6/Thbs1/Dusp1/S1pr1/Nr4a1/C5ar1/Hmgb2/Lgals3/Ccrl2	13		GO:0120031	GO:0120031	plasma membrane bounded cell projection assembly	16/193	488/23210	3.5254e-06	0.000149906	0.000110199
1	Ccl3	0	1.73711	0.994	0.64	0	Ccl3		GO:1903557	GO:1903557	positive regulation of tumor necrosis factor superfamily cytokine production	8/182	99/23210	1.14207e-06	5.85231e-05	3.76111e-05	Ccl4/Ccl3/Tlr2/Mapkapk2/Syk/Ripk2/Ptprj/Jak2	8													GO:0032612	GO:0032612	interleukin-1 production	9/104	104/23210	9.88316e-10	4.74392e-08	2.48045e-08	Il1b/Tnfaip3/Egr1/Igf1/Gas6/Tlr2/Errfi1/Nlrp3/Trem2	9		GO:0045647	GO:0045647	negative regulation of erythrocyte differentiation	4/193	14/23210	4.34643e-06	0.000182177	0.000133922
1	Gimap6	3.78758e-35	1.73594	0.012	0.004	7.56342e-31	Gimap6		GO:0002221	GO:0002221	pattern recognition receptor signaling pathway	9/182	137/23210	1.39185e-06	7.0318e-05	4.51914e-05	Tnf/Acod1/Tlr2/Clec4e/Mapkapk2/Tnip1/Ripk2/Rela/Erbin	9													GO:1901214	GO:1901214	regulation of neuron death	14/104	368/23210	1.0859e-09	5.13891e-08	2.68698e-08	Il1b/Egr1/Bcl2l11/Vegfa/Igf1/Btg2/Gpnmb/Apoe/Mcl1/Cebpb/C5ar1/Rel/Ctnnb1/Tnf	14		GO:0008360	GO:0008360	regulation of cell shape	9/193	150/23210	4.77214e-06	0.000197203	0.000144968
1	Fnbp1l	0	1.71637	0.756	0.332	0	Fnbp1l		GO:0034599	GO:0034599	cellular response to oxidative stress	12/182	268/23210	1.471e-06	7.32842e-05	4.70977e-05	Tnf/Cflar/Slc7a11/Atf4/Rela/Nfe2l1/Foxp1/Slc11a2/Sesn2/Ncf1/Jak2/Hif1a	12													GO:0051348	GO:0051348	negative regulation of transferase activity	12/104	246/23210	1.12257e-09	5.23865e-08	2.73913e-08	Dusp2/Il1b/Tnfaip3/Zfp36/Dusp1/Errfi1/Apoe/Gadd45a/Cdkn1a/Trib1/Dusp5/Fabp4	12		GO:0007266	GO:0007266	Rho protein signal transduction	10/193	195/23210	5.73494e-06	0.000233699	0.000171797
1	Rnd1	1.07519e-248	1.70043	0.104	0.036	2.14705e-244	Rnd1		GO:0002758	GO:0002758	innate immune response-activating signal transduction	9/182	139/23210	1.57084e-06	7.71862e-05	4.96054e-05	Tnf/Acod1/Tlr2/Clec4e/Mapkapk2/Tnip1/Ripk2/Rela/Erbin	9													GO:0045446	GO:0045446	endothelial cell differentiation	9/104	106/23210	1.17258e-09	5.29496e-08	2.76858e-08	Il1b/Cxcr4/Vegfa/Icam1/Kdm6b/Tgfbr1/Btg1/Ctnnb1/Tnf	9		GO:0030098	GO:0030098	lymphocyte differentiation	14/193	395/23210	6.08354e-06	0.000244508	0.000179743
1	Nupr1	0	1.69851	0.718	0.357	0	Nupr1		GO:0050708	GO:0050708	regulation of protein secretion	16/182	490/23210	1.7252e-06	8.36258e-05	5.37439e-05	Tnf/Ccl3/Nlrp3/Tlr2/Cd40/Clec4e/Tnfrsf1b/Rab11fip1/Klf7/Syk/Ripk2/Casp4/Ezr/Clec5a/Jak2/Hif1a	16													GO:0070372	GO:0070372	regulation of ERK1 and ERK2 cascade	13/104	306/23210	1.1792e-09	5.29496e-08	2.76858e-08	Il1b/Vegfa/Igf1/Icam1/Gas6/Tlr2/Dusp1/Errfi1/Gpnmb/Apoe/C5ar1/Trem2/Tnip1	13		GO:1990266	GO:1990266	neutrophil migration	8/193	119/23210	7.05263e-06	0.000279627	0.00020556
1	Fam26f	7.96224e-293	1.68885	0.143	0.055	1.58998e-288	Fam26f		GO:0034101	GO:0034101	erythrocyte homeostasis	9/182	142/23210	1.87645e-06	8.97443e-05	5.76761e-05	Ampd3/Hspa9/Nfe2l1/Id2/Slc11a2/Spi1/Jak2/Klf13/Hif1a	9													GO:0006469	GO:0006469	negative regulation of protein kinase activity	11/104	194/23210	1.18705e-09	5.29496e-08	2.76858e-08	Dusp2/Il1b/Tnfaip3/Dusp1/Errfi1/Apoe/Gadd45a/Cdkn1a/Trib1/Dusp5/Fabp4	11		GO:1903707	GO:1903707	negative regulation of hemopoiesis	9/193	158/23210	7.28691e-06	0.000285064	0.000209556
1	Rhou	4.50595e-80	1.68759	0.036	0.013	8.99793e-76	Rhou		GO:0036003	GO:0036003	positive regulation of transcription from RNA polymerase II promoter in response to stress	5/182	27/23210	1.9693e-06	9.29456e-05	5.97335e-05	Atf4/Ddit3/Rbpj/Sesn2/Hif1a	5													GO:0030856	GO:0030856	regulation of epithelial cell differentiation	10/104	147/23210	1.19767e-09	5.29496e-08	2.76858e-08	Il1b/Zfp36/Vegfa/Zfp36l1/Errfi1/Cebpb/Tgfbr1/Btg1/Ctnnb1/Tnf	10		GO:1901879	GO:1901879	regulation of protein depolymerization	7/193	87/23210	8.21554e-06	0.000317163	0.000233153
1	Jdp2	0	1.68598	0.451	0.167	0	Jdp2		GO:0038061	GO:0038061	NIK/NF-kappaB signaling	8/182	107/23210	2.06163e-06	9.51079e-05	6.11232e-05	Tnf/Nlrp3/Tlr2/Malt1/Lims1/Rela/Nfkb2/Sash1	8													GO:1901652	GO:1901652	response to peptide	14/104	384/23210	1.87813e-09	8.19548e-08	4.28517e-08	Nfkbia/Il1b/Tnfaip3/Socs3/Egr1/Irf1/Igf1/Zfp36l1/Sgk1/Icam1/Nr4a1/Lpin2/Trem2/Ctnnb1	14		GO:0002683	GO:0002683	negative regulation of immune system process	15/193	473/23210	1.06665e-05	0.000406436	0.000298779
1	Sdc4	0	1.6854	0.892	0.596	0	Sdc4		GO:0097191	GO:0097191	extrinsic apoptotic signaling pathway	11/182	229/23210	2.06814e-06	9.51079e-05	6.11232e-05	Tnf/Bcl2a1b/Cflar/Bcl2a1d/Icam1/Tnfrsf1b/Traf1/Rela/Itgav/Jak2/Trps1	11													GO:1904019	GO:1904019	epithelial cell apoptotic process	9/104	113/23210	2.07735e-09	8.94858e-08	4.67894e-08	Tnfaip3/Zfp36/Igf1/Zfp36l1/Icam1/Gas6/Nfe2l2/Thbs1/Tnf	9		GO:0050920	GO:0050920	regulation of chemotaxis	10/193	213/23210	1.24386e-05	0.000467881	0.000343949
1	Sesn2	0	1.67479	0.486	0.188	0	Sesn2		GO:0071902	GO:0071902	positive regulation of protein serine/threonine kinase activity	12/182	279/23210	2.23466e-06	0.000101465	6.52086e-05	Tnf/Gdf15/Cd40/Pim1/Syk/Ripk2/Pdgfb/Pik3r5/Zeb2/Jak2/Adam17/Sash1	12													GO:0046631	GO:0046631	alpha-beta T cell activation	10/104	157/23210	2.27487e-09	9.67539e-08	5.05897e-08	Cd83/Nfkbiz/Prdm1/Irf1/Cd28/Nlrp3/Cebpb/Itpkb/Nfkbid/Bcl3	10		GO:0048268	GO:0048268	clathrin coat assembly	4/193	18/23210	1.29448e-05	0.000474751	0.000348999
1	Slc2a6	0	1.67416	0.55	0.231	0	Slc2a6		GO:0045089	GO:0045089	positive regulation of innate immune response	11/182	232/23210	2.34608e-06	0.000104207	6.69711e-05	Tnf/Acod1/Tlr2/Gbp5/Clec4e/Mapkapk2/Ifi211/Tnip1/Ripk2/Rela/Erbin	11													GO:1903707	GO:1903707	negative regulation of hemopoiesis	10/104	158/23210	2.41962e-09	1.01624e-07	5.31361e-08	Nfkbia/Irf1/Zfp36/Zfp36l1/Nfe2l2/Ncapg2/Itpkb/Trib1/Ctnnb1/Nfkbid	10		GO:1900153	GO:1900153	positive regulation of nuclear-transcribed mRNA catabolic process, deadenylation-dependent decay	4/193	18/23210	1.29448e-05	0.000474751	0.000348999
1	Rab11fip1	0	1.67058	0.688	0.33	0	Rab11fip1		GO:2000379	GO:2000379	positive regulation of reactive oxygen species metabolic process	8/182	109/23210	2.37115e-06	0.000104207	6.69711e-05	Tnf/Cdkn1a/Acod1/Icam1/Tlr2/Syk/Pdgfb/Jak2	8													GO:0003158	GO:0003158	endothelium development	9/104	119/23210	3.29186e-09	1.36551e-07	7.13986e-08	Il1b/Cxcr4/Vegfa/Icam1/Kdm6b/Tgfbr1/Btg1/Ctnnb1/Tnf	9		GO:0002274	GO:0002274	myeloid leukocyte activation	10/193	215/23210	1.34904e-05	0.000488651	0.000359217
1	Rnf19a	0	1.67018	0.613	0.286	0	Rnf19a		GO:0072576	GO:0072576	liver morphogenesis	5/182	28/23210	2.38221e-06	0.000104207	6.69711e-05	Cflar/Lims1/Mki67/Tet2/Notch2	5													GO:0033673	GO:0033673	negative regulation of kinase activity	11/104	214/23210	3.33476e-09	1.36644e-07	7.14469e-08	Dusp2/Il1b/Tnfaip3/Dusp1/Errfi1/Apoe/Gadd45a/Cdkn1a/Trib1/Dusp5/Fabp4	11		GO:0002449	GO:0002449	lymphocyte mediated immunity	14/193	425/23210	1.38755e-05	0.000496472	0.000364966
1	Gpr84	0	1.66484	0.717	0.359	0	Gpr84		GO:0071347	GO:0071347	cellular response to interleukin-1	7/182	77/23210	2.45884e-06	0.000105684	6.79199e-05	Ccl4/Ccl3/Ccl9/Acod1/Nfkb1/Tank/Rela	7													GO:0045637	GO:0045637	regulation of myeloid cell differentiation	11/104	215/23210	3.50163e-09	1.41753e-07	7.41182e-08	Nfkbia/Zfp36/Zfp36l1/Ncapg2/Cebpb/Itpkb/Hmgb2/Trib1/Trem2/Ctnnb1/Tnf	11		GO:0045807	GO:0045807	positive regulation of endocytosis	9/193	175/23210	1.65723e-05	0.00058582	0.000430648
1	Pdgfrb	5.61187e-56	1.66367	0.018	0.005	1.12064e-51	Pdgfrb		GO:0032494	GO:0032494	response to peptidoglycan	4/182	13/23210	2.47489e-06	0.000105684	6.79199e-05	Nlrp3/Tlr2/Ripk2/Rela	4													GO:0002573	GO:0002573	myeloid leukocyte differentiation	11/104	216/23210	3.67593e-09	1.46713e-07	7.67116e-08	Tnfsf9/Vegfa/Junb/Zfp36l1/Cited2/Tlr2/Cebpb/Trib1/Trem2/Ctnnb1/Tnf	11		GO:0045638	GO:0045638	negative regulation of myeloid cell differentiation	7/193	97/23210	1.68418e-05	0.000588261	0.000432443
1	Slamf1	1.19803e-49	1.66215	0.017	0.005	2.39234e-45	Slamf1		GO:0031663	GO:0031663	lipopolysaccharide-mediated signaling pathway	6/182	50/23210	2.55432e-06	0.000107792	6.9275e-05	Tnf/Acod1/Malt1/Mtdh/Ripk2/Sash1	6													GO:0070997	GO:0070997	neuron death	14/104	405/23210	3.71148e-09	1.46713e-07	7.67116e-08	Il1b/Egr1/Bcl2l11/Vegfa/Igf1/Btg2/Gpnmb/Apoe/Mcl1/Cebpb/C5ar1/Rel/Ctnnb1/Tnf	14		GO:0070371	GO:0070371	ERK1 and ERK2 cascade	12/193	323/23210	1.79273e-05	0.00061881	0.000454899
1	Phldb1	0	1.66191	0.218	0.071	0	Phldb1		GO:0030183	GO:0030183	B cell differentiation	9/182	149/23210	2.7953e-06	0.00011659	7.49291e-05	Malt1/Syk/Dock10/Ptprj/Foxp1/Rbpj/Id2/Notch2/Adam17	9													GO:0032692	GO:0032692	negative regulation of interleukin-1 production	6/104	30/23210	3.80623e-09	1.48709e-07	7.77552e-08	Tnfaip3/Igf1/Gas6/Errfi1/Nlrp3/Trem2	6		GO:0048813	GO:0048813	dendrite morphogenesis	9/193	178/23210	1.89718e-05	0.000647246	0.000475803
1	Bcl2a1b	0	1.65871	0.933	0.682	0	Bcl2a1b		GO:0043618	GO:0043618	regulation of transcription from RNA polymerase II promoter in response to stress	6/182	51/23210	2.87616e-06	0.0001172	7.53211e-05	Ppp1r15a/Atf4/Ddit3/Rbpj/Sesn2/Hif1a	6													GO:0050900	GO:0050900	leukocyte migration	13/104	340/23210	4.2032e-09	1.6233e-07	8.48776e-08	Il1b/Pde4b/Vegfa/Icam1/Gas6/Thbs1/Tlr2/Dusp1/S1pr1/C5ar1/Trem2/Lgals3/Tnf	13		GO:1900151	GO:1900151	regulation of nuclear-transcribed mRNA catabolic process, deadenylation-dependent decay	4/193	20/23210	2.02307e-05	0.000682261	0.000501544
1	Ccl9	0	1.65795	0.711	0.411	0	Ccl9		GO:0002768	GO:0002768	immune response-regulating cell surface receptor signaling pathway	13/182	338/23210	2.88338e-06	0.0001172	7.53211e-05	Bcl2a1d/Tlr2/Malt1/Cd40/Clec4e/Lcp2/Syk/Fcgr2b/Ripk2/Rela/Stap1/Ptprj/Ezr	13													GO:0032611	GO:0032611	interleukin-1 beta production	8/104	86/23210	4.9152e-09	1.87671e-07	9.81276e-08	Il1b/Tnfaip3/Egr1/Igf1/Tlr2/Errfi1/Nlrp3/Trem2	8		GO:0050921	GO:0050921	positive regulation of chemotaxis	8/193	140/23210	2.31493e-05	0.000771818	0.000567379
1	Ets2	0	1.65086	0.919	0.519	0	Ets2		GO:0008630	GO:0008630	intrinsic apoptotic signaling pathway in response to DNA damage	8/182	112/23210	2.90907e-06	0.0001172	7.53211e-05	Tnf/Cdkn1a/Bcl2a1b/Bcl2a1d/Tnfrsf1b/Cd44/Nupr1/Dyrk2	8													GO:0071222	GO:0071222	cellular response to lipopolysaccharide	12/104	282/23210	5.24474e-09	1.98004e-07	1.0353e-07	Nfkbia/Il1b/Tnfaip3/Pde4b/Prdm1/Zfp36/Cd14/Nlrp3/Cebpb/Trib1/Trem2/Tnf	12		GO:0097178	GO:0097178	ruffle assembly	5/193	42/23210	2.50115e-05	0.000824536	0.000606133
1	Apol8	1.07384e-36	1.64648	0.01	0.003	2.14435e-32	Apol8		GO:0050715	GO:0050715	positive regulation of cytokine secretion	9/182	150/23210	2.95387e-06	0.0001172	7.53211e-05	Tnf/Ccl3/Nlrp3/Tlr2/Clec4e/Syk/Ripk2/Casp4/Clec5a	9													GO:0009896	GO:0009896	positive regulation of catabolic process	14/104	422/23210	6.25955e-09	2.3369e-07	1.22189e-07	Il1b/Tnfaip3/Bcl2l11/Zfp36/Igf1/Zfp36l1/Rnf19b/Tlr2/Btg2/Apoe/Wwp1/Trib1/Trem2/Tnf	14		GO:0010770	GO:0010770	positive regulation of cell morphogenesis involved in differentiation	9/193	185/23210	2.57445e-05	0.000839271	0.000616965
1	Ifi203	0	1.64186	0.291	0.115	0	Ifi203		GO:1901653	GO:1901653	cellular response to peptide	12/182	287/23210	2.9919e-06	0.0001172	7.53211e-05	Gdf15/Icam1/Nfkb1/Fcgr2b/Ripk2/Rela/Eif4ebp1/Casp4/Trib3/Jak2/Itga4/Rab10	12													GO:0031331	GO:0031331	positive regulation of cellular catabolic process	13/104	355/23210	7.04214e-09	2.60018e-07	1.35955e-07	Il1b/Tnfaip3/Bcl2l11/Zfp36/Igf1/Zfp36l1/Rnf19b/Tlr2/Btg2/Apoe/Trib1/Trem2/Tnf	13		GO:1905475	GO:1905475	regulation of protein localization to membrane	9/193	186/23210	2.68619e-05	0.000866074	0.000636669
1	Jag1	0	1.64034	0.655	0.279	0	Jag1		GO:0050900	GO:0050900	leukocyte migration	13/182	340/23210	3.07553e-06	0.0001172	7.53211e-05	Tnf/Ccl4/Ccl3/Ccl9/Icam1/Tlr2/Syk/Pdgfb/Stap1/Ptprj/Itga4/Cxcl16/Adam17	13													GO:0032652	GO:0032652	regulation of interleukin-1 production	8/104	91/23210	7.72908e-09	2.82279e-07	1.47595e-07	Tnfaip3/Egr1/Igf1/Gas6/Tlr2/Errfi1/Nlrp3/Trem2	8		GO:0050764	GO:0050764	regulation of phagocytosis	7/193	105/23210	2.82183e-05	0.000899918	0.000661548
1	Icam1	0	1.6397	0.842	0.54	0	Icam1		GO:0072593	GO:0072593	reactive oxygen species metabolic process	12/182	288/23210	3.1009e-06	0.0001172	7.53211e-05	Tnf/Cdkn1a/Cflar/Acod1/Icam1/Tlr2/Syk/Pdgfb/Sesn2/Ncf1/Jak2/Hif1a	12													GO:0043405	GO:0043405	regulation of MAP kinase activity	12/104	295/23210	8.67762e-09	3.13514e-07	1.63927e-07	Dusp2/Il1b/Vegfa/Igf1/Thbs1/Dusp1/Apoe/Tgfbr1/Gadd45a/Trib1/Dusp5/Tnf	12		GO:0097530	GO:0097530	granulocyte migration	8/193	146/23210	3.13075e-05	0.000987701	0.000726079
1	2024-09-11	0	1.63103	0.686	0.361	0	2024-09-11		GO:0002285	GO:0002285	lymphocyte activation involved in immune response	10/182	193/23210	3.10398e-06	0.0001172	7.53211e-05	Nlrp3/Icam1/Malt1/Cd40/Clec4e/Dock10/Ripk2/Lcp1/Foxp1/Notch2	10													GO:0032720	GO:0032720	negative regulation of tumor necrosis factor production	7/104	62/23210	1.18746e-08	4.24455e-07	2.21935e-07	Tnfaip3/Igf1/Gas6/Errfi1/Gpnmb/Trem2/Bcl3	7		GO:0050773	GO:0050773	regulation of dendrite development	9/193	191/23210	3.30866e-05	0.00103272	0.000759177
1	Adora2a	0	1.62912	0.273	0.103	0	Adora2a		GO:0048771	GO:0048771	tissue remodeling	10/182	193/23210	3.10398e-06	0.0001172	7.53211e-05	Klf6/Syk/Jag1/Mitf/Snx10/Rbpj/Itgav/Itga4/Notch2/Hif1a	10													GO:0045601	GO:0045601	regulation of endothelial cell differentiation	6/104	36/23210	1.22173e-08	4.32107e-07	2.25936e-07	Il1b/Vegfa/Tgfbr1/Btg1/Ctnnb1/Tnf	6		GO:1901880	GO:1901880	negative regulation of protein depolymerization	6/193	74/23210	3.54259e-05	0.0010941	0.000804295
1	Stx11	0	1.61403	0.619	0.258	0	Stx11		GO:0006979	GO:0006979	response to oxidative stress	14/182	400/23210	3.55319e-06	0.000132763	8.53233e-05	Tnf/Cflar/Slc7a11/Nfkb1/Atf4/Rela/Nfe2l1/Foxp1/Slc11a2/Itgav/Sesn2/Ncf1/Jak2/Hif1a	14													GO:1903556	GO:1903556	negative regulation of tumor necrosis factor superfamily cytokine production	7/104	63/23210	1.33102e-08	4.65856e-07	2.43582e-07	Tnfaip3/Igf1/Gas6/Errfi1/Gpnmb/Trem2/Bcl3	7		GO:0030183	GO:0030183	B cell differentiation	8/193	149/23210	3.62127e-05	0.00109676	0.00080625
1	Kcnj2	0	1.61229	0.417	0.16	0	Kcnj2		GO:0050718	GO:0050718	positive regulation of interleukin-1 beta secretion	5/182	31/23210	4.04072e-06	0.000149423	9.60302e-05	Ccl3/Nlrp3/Tlr2/Ripk2/Casp4	5													GO:0014706	GO:0014706	striated muscle tissue development	14/104	449/23210	1.36906e-08	4.69393e-07	2.45432e-07	Egr1/Ifrd1/Vegfa/Igf1/Pim1/Skil/Cited2/Kdm6b/Btg2/S1pr1/Nr4a1/Tgfbr1/Ctnnb1/Pmp22	14		GO:0010592	GO:0010592	positive regulation of lamellipodium assembly	4/193	23/23210	3.62596e-05	0.00109676	0.00080625
1	Sqstm1	0	1.61175	0.997	0.865	0	Sqstm1		GO:0031334	GO:0031334	positive regulation of protein complex assembly	11/182	246/23210	4.12295e-06	0.000150908	9.69845e-05	Tnf/Plek/Icam1/Gbp5/Syk/Vasp/Mitf/Asap1/Lcp1/G3bp1/Abca1	11													GO:0048608	GO:0048608	reproductive structure development	14/104	449/23210	1.36906e-08	4.69393e-07	2.45432e-07	Socs3/Prdm1/Bcl2l11/Vegfa/Igf1/Junb/Zfp36l1/Icam1/Cited2/H3f3b/Cebpb/Tgfbr1/Hmgb2/Ctnnb1	14		GO:0099173	GO:0099173	postsynapse organization	9/193	194/23210	3.73776e-05	0.00111904	0.000822629
1	Zfp811	0	1.61002	0.162	0.057	0	Zfp811		GO:2000377	GO:2000377	regulation of reactive oxygen species metabolic process	10/182	200/23210	4.26422e-06	0.000154503	9.92945e-05	Tnf/Cdkn1a/Cflar/Acod1/Icam1/Tlr2/Syk/Pdgfb/Jak2/Hif1a	10													GO:0002757	GO:0002757	immune response-activating signal transduction	14/104	450/23210	1.40786e-08	4.77818e-07	2.49837e-07	Nfkbia/Nfkbiz/Tnfaip3/Pde4b/Irf1/Cd14/Tlr2/Cd28/C5ar1/Lgals3/Icosl/Nfkbid/Tnf/Tnip1	14		GO:0031334	GO:0031334	positive regulation of protein complex assembly	10/193	246/23210	4.27078e-05	0.0012657	0.000930444
1	Plek	0	1.60784	0.997	0.872	0	Plek		GO:0003158	GO:0003158	endothelium development	8/182	119/23210	4.57974e-06	0.000164275	0.000105575	Tnf/Clic4/Icam1/Jag1/Pdgfb/Ezr/Rbpj/Rap1b	8													GO:0045786	GO:0045786	negative regulation of cell cycle	14/104	452/23210	1.48846e-08	5.00121e-07	2.61498e-07	Tnfaip3/Irf1/Zfp36l1/Skil/Thbs1/Btg2/Gpnmb/Nr4a1/Gadd45a/Cdkn1a/Btg1/Ctnnb1/Pmp22/Tnf	14		GO:0032675	GO:0032675	regulation of interleukin-6 production	8/193	153/23210	4.37379e-05	0.00128327	0.000943358
1	Cflar	0	1.60459	0.975	0.753	0	Cflar		GO:0045785	GO:0045785	positive regulation of cell adhesion	14/182	411/23210	4.85082e-06	0.000171414	0.000110163	Tnf/Nlrp3/Sdc4/Icam1/Malt1/Cd44/Lims1/Syk/Ripk2/Rela/Ptprj/Itgav/Jak2/Itga4	14													GO:0061458	GO:0061458	reproductive system development	14/104	453/23210	1.53031e-08	5.09092e-07	2.66189e-07	Socs3/Prdm1/Bcl2l11/Vegfa/Igf1/Junb/Zfp36l1/Icam1/Cited2/H3f3b/Cebpb/Tgfbr1/Hmgb2/Ctnnb1	14		GO:0002703	GO:0002703	regulation of leukocyte mediated immunity	10/193	250/23210	4.89157e-05	0.00142098	0.00104459
1	Plat	5.43056e-54	1.60452	0.022	0.007	1.08443e-49	Plat		GO:0010508	GO:0010508	positive regulation of autophagy	8/182	120/23210	4.87434e-06	0.000171414	0.000110163	Tlr2/Mtdh/Ripk2/Ddit3/Rab12/Sesn2/Larp1/Hif1a	8													GO:0002285	GO:0002285	lymphocyte activation involved in immune response	10/104	193/23210	1.65911e-08	5.46532e-07	2.85765e-07	Nfkbiz/Tnfaip3/Irf1/Icam1/Cd28/Nlrp3/Lgals3/Icosl/Nfkbid/Bcl3	10		GO:0043244	GO:0043244	regulation of protein complex disassembly	7/193	115/23210	5.06575e-05	0.00145585	0.00107023
1	H2-Q4	0	1.59285	0.293	0.116	0	H2-Q4		GO:0050714	GO:0050714	positive regulation of protein secretion	12/182	302/23210	5.03976e-06	0.000175511	0.000112796	Tnf/Ccl3/Nlrp3/Tlr2/Clec4e/Syk/Ripk2/Casp4/Ezr/Clec5a/Jak2/Hif1a	12													GO:0002687	GO:0002687	positive regulation of leukocyte migration	9/104	144/23210	1.7642e-08	5.75506e-07	3.00915e-07	Il1b/Vegfa/Icam1/Gas6/Thbs1/Tlr2/C5ar1/Trem2/Lgals3	9		GO:0050863	GO:0050863	regulation of T cell activation	11/193	304/23210	5.11087e-05	0.00145585	0.00107023
1	Maff	0	1.59217	0.796	0.318	0	Maff		GO:0010952	GO:0010952	positive regulation of peptidase activity	9/182	162/23210	5.5502e-06	0.000190418	0.000122376	Tnf/Nlrp3/Malt1/Syk/Ripk2/Tank/Casp4/Slc11a2/Jak2	9													GO:0048872	GO:0048872	homeostasis of number of cells	12/104	315/23210	1.79715e-08	5.80617e-07	3.03587e-07	Tnfaip3/Pde4b/Bcl2l11/Zfp36/Vegfa/Zfp36l1/Skil/Cited2/Il7r/Ncapg2/Itpkb/Hmgb2	12		GO:0051261	GO:0051261	protein depolymerization	7/193	116/23210	5.3536e-05	0.00151033	0.00111028
1	Asns	0	1.58956	0.621	0.27	0	Asns		GO:0050854	GO:0050854	regulation of antigen receptor-mediated signaling pathway	6/182	57/23210	5.57398e-06	0.000190418	0.000122376	Malt1/Fcgr2b/Rela/Stap1/Ptprj/Ezr	6													GO:0002764	GO:0002764	immune response-regulating signaling pathway	14/104	463/23210	2.01163e-08	6.4372e-07	3.36582e-07	Nfkbia/Nfkbiz/Tnfaip3/Pde4b/Irf1/Cd14/Tlr2/Cd28/C5ar1/Lgals3/Icosl/Nfkbid/Tnf/Tnip1	14		GO:0042098	GO:0042098	T cell proliferation	9/193	205/23210	5.73708e-05	0.00159103	0.0011696
1	Lcp2	0	1.56896	0.883	0.542	0	Lcp2		GO:1903708	GO:1903708	positive regulation of hemopoiesis	10/182	208/23210	6.03482e-06	0.000204216	0.000131244	Tnf/Ccl3/Nlrp3/Malt1/Syk/Jag1/Ripk2/Id2/Notch2/Hif1a	10													GO:0046634	GO:0046634	regulation of alpha-beta T cell activation	8/104	104/23210	2.23303e-08	7.07827e-07	3.70102e-07	Cd83/Nfkbiz/Prdm1/Irf1/Cd28/Nlrp3/Itpkb/Nfkbid	8		GO:0046651	GO:0046651	lymphocyte proliferation	11/193	308/23210	5.74811e-05	0.00159103	0.0011696
1	Efna2	4.16031e-30	1.56886	0.011	0.004	8.30773e-26	Efna2		GO:1904996	GO:1904996	positive regulation of leukocyte adhesion to vascular endothelial cell	4/182	16/23210	6.18472e-06	0.000207332	0.000133247	Tnf/Icam1/Rela/Itga4	4													GO:0046637	GO:0046637	regulation of alpha-beta T cell differentiation	7/104	68/23210	2.28992e-08	7.19078e-07	3.75984e-07	Cd83/Nfkbiz/Prdm1/Irf1/Nlrp3/Itpkb/Nfkbid	7		GO:0051125	GO:0051125	regulation of actin nucleation	4/193	26/23210	6.00344e-05	0.00163093	0.00119893
1	Kdm4a	0	1.56638	0.413	0.205	0	Kdm4a		GO:0033032	GO:0033032	regulation of myeloid cell apoptotic process	5/182	34/23210	6.49243e-06	0.000212279	0.000136426	Slc7a11/Cd44/Fcgr2b/Clec5a/Adam17	5													GO:0002685	GO:0002685	regulation of leukocyte migration	10/104	201/23210	2.44113e-08	7.59463e-07	3.971e-07	Il1b/Vegfa/Icam1/Gas6/Thbs1/Tlr2/Dusp1/C5ar1/Trem2/Lgals3	10		GO:0099010	GO:0099010	modification of postsynaptic structure	4/193	26/23210	6.00344e-05	0.00163093	0.00119893
1	Soat2	3.57761e-123	1.56615	0.052	0.018	7.14414e-119	Soat2		GO:0050716	GO:0050716	positive regulation of interleukin-1 secretion	5/182	34/23210	6.49243e-06	0.000212279	0.000136426	Ccl3/Nlrp3/Tlr2/Ripk2/Casp4	5													GO:0046635	GO:0046635	positive regulation of alpha-beta T cell activation	7/104	69/23210	2.53915e-08	7.81418e-07	4.0858e-07	Cd83/Nfkbiz/Irf1/Cd28/Nlrp3/Itpkb/Nfkbid	7		GO:0032943	GO:0032943	mononuclear cell proliferation	11/193	310/23210	6.09154e-05	0.00163969	0.00120537
1	Herpud1	0	1.56457	0.894	0.539	0	Herpud1		GO:1904035	GO:1904035	regulation of epithelial cell apoptotic process	7/182	89/23210	6.50981e-06	0.000212279	0.000136426	Tnf/Cflar/Icam1/Cd40/Nupr1/Jak2/Itga4	7													GO:0060537	GO:0060537	muscle tissue development	14/104	472/23210	2.55821e-08	7.81418e-07	4.0858e-07	Egr1/Ifrd1/Vegfa/Igf1/Pim1/Skil/Cited2/Kdm6b/Btg2/S1pr1/Nr4a1/Tgfbr1/Ctnnb1/Pmp22	14		GO:0071559	GO:0071559	response to transforming growth factor beta	9/193	208/23210	6.41733e-05	0.00170554	0.00125377
1	Fam20c	0	1.56196	0.904	0.671	0	Fam20c		GO:1902895	GO:1902895	positive regulation of pri-miRNA transcription by RNA polymerase II	5/182	35/23210	7.52657e-06	0.000243223	0.000156313	Nfkb1/Rela/Pdgfb/Spi1/Hif1a	5													GO:0043523	GO:0043523	regulation of neuron apoptotic process	11/104	264/23210	2.93616e-08	8.88783e-07	4.64718e-07	Il1b/Egr1/Bcl2l11/Vegfa/Btg2/Apoe/Mcl1/Cebpb/C5ar1/Ctnnb1/Tnf	11		GO:0032103	GO:0032103	positive regulation of response to external stimulus	11/193	312/23210	6.45244e-05	0.00170554	0.00125377
1	Gm11131	1.00539e-61	1.55751	0.021	0.006	2.00766e-57	Gm11131		GO:0002274	GO:0002274	myeloid leukocyte activation	10/182	215/23210	8.07439e-06	0.000256308	0.000164722	Tnf/Tlr2/Lcp2/Syk/Stap1/Rbpj/Nampt/Spi1/Jak2/Notch2	10													GO:2000379	GO:2000379	positive regulation of reactive oxygen species metabolic process	8/104	109/23210	3.23352e-08	9.70055e-07	5.07212e-07	Il1b/Icam1/Nfe2l2/Thbs1/Tlr2/Gadd45a/Cdkn1a/Tnf	8		GO:0032635	GO:0032635	interleukin-6 production	8/193	162/23210	6.55323e-05	0.00171671	0.00126199
1	Hivep2	0	1.54826	0.219	0.075	0	Hivep2		GO:0045637	GO:0045637	regulation of myeloid cell differentiation	10/182	215/23210	8.07439e-06	0.000256308	0.000164722	Tnf/Ccl3/Jag1/Hspa9/Mitf/Id2/Spi1/Klf13/Notch2/Hif1a	10													GO:0002366	GO:0002366	leukocyte activation involved in immune response	11/104	269/23210	3.5573e-08	1.05774e-06	5.53062e-07	Nfkbiz/Tnfaip3/Irf1/Icam1/Cd28/Nlrp3/Trem2/Lgals3/Icosl/Nfkbid/Bcl3	11		GO:0043242	GO:0043242	negative regulation of protein complex disassembly	6/193	83/23210	6.78498e-05	0.00176169	0.00129506
1	Prrg4	1.69618e-34	1.544	0.012	0.004	3.38711e-30	Prrg4		GO:0002573	GO:0002573	myeloid leukocyte differentiation	10/182	216/23210	8.40957e-06	0.000264606	0.000170055	Tnf/Ccl3/Fam20c/Tlr2/Mitf/Snx10/Rbpj/Id2/Spi1/Notch2	10													GO:0046632	GO:0046632	alpha-beta T cell differentiation	8/104	112/23210	4.0026e-08	1.17971e-06	6.16836e-07	Cd83/Nfkbiz/Prdm1/Irf1/Nlrp3/Itpkb/Nfkbid/Bcl3	8		GO:0031529	GO:0031529	ruffle organization	5/193	52/23210	7.14428e-05	0.00183871	0.00135167
1	Il15	0	1.53763	0.23	0.093	0	Il15		GO:0007159	GO:0007159	leukocyte cell-cell adhesion	12/182	319/23210	8.76997e-06	0.000273547	0.000175801	Tnf/Nlrp3/Sdc4/Icam1/Malt1/Cd44/Syk/Tnip1/Ripk2/Sema4d/Rela/Itga4	12													GO:0032691	GO:0032691	negative regulation of interleukin-1 beta production	5/104	22/23210	4.06293e-08	1.18708e-06	6.20689e-07	Tnfaip3/Igf1/Errfi1/Nlrp3/Trem2	5		GO:0045637	GO:0045637	regulation of myeloid cell differentiation	9/193	215/23210	8.27295e-05	0.00211068	0.0015516
1	Slc43a3	3.82264e-110	1.53741	0.062	0.025	7.63342e-106	Slc43a3		GO:0030218	GO:0030218	erythrocyte differentiation	8/182	131/23210	9.327e-06	0.000288413	0.000185355	Hspa9/Nfe2l1/Id2/Slc11a2/Spi1/Jak2/Klf13/Hif1a	8													GO:0002263	GO:0002263	cell activation involved in immune response	11/104	273/23210	4.13575e-08	1.19422e-06	6.24424e-07	Nfkbiz/Tnfaip3/Irf1/Icam1/Cd28/Nlrp3/Trem2/Lgals3/Icosl/Nfkbid/Bcl3	11		GO:0002761	GO:0002761	regulation of myeloid leukocyte differentiation	7/193	125/23210	8.59865e-05	0.00217486	0.00159879
1	Tshz1	0	1.52268	0.641	0.362	0	Tshz1		GO:0002366	GO:0002366	leukocyte activation involved in immune response	11/182	269/23210	9.62177e-06	0.000294985	0.000189579	Nlrp3/Icam1/Malt1/Cd40/Clec4e/Syk/Dock10/Ripk2/Lcp1/Foxp1/Notch2	11													GO:0032651	GO:0032651	regulation of interleukin-1 beta production	7/104	74/23210	4.15846e-08	1.19422e-06	6.24424e-07	Tnfaip3/Egr1/Igf1/Tlr2/Errfi1/Nlrp3/Trem2	7		GO:0002460	GO:0002460	adaptive immune response based on somatic recombination of immune receptors built from immunoglobulin superfamily domains	13/193	441/23210	8.77114e-05	0.00219953	0.00161692
1	Ccr9	1.86934e-59	1.51662	0.03	0.011	3.73289e-55	Ccr9		GO:0043406	GO:0043406	positive regulation of MAP kinase activity	10/182	220/23210	9.87345e-06	0.000298281	0.000191697	Tnf/Gdf15/Cd40/Syk/Ripk2/Pdgfb/Pik3r5/Zeb2/Jak2/Sash1	10													GO:0008625	GO:0008625	extrinsic apoptotic signaling pathway via death domain receptors	7/104	75/23210	4.56978e-08	1.30123e-06	6.80372e-07	Tnfaip3/Skil/Icam1/Thbs1/Hmgb2/Lgals3/Tnf	7		GO:0031623	GO:0031623	receptor internalization	7/193	126/23210	9.04122e-05	0.00224805	0.00165258
1	Plk2	0	1.51534	0.802	0.329	0	Plk2		GO:0042063	GO:0042063	gliogenesis	12/182	323/23210	9.9384e-06	0.000298281	0.000191697	Tnf/Ccl3/Tlr2/Tnfrsf1b/Rela/Nfe2l1/Pdgfb/Stap1/Ptprj/Id2/Kdm4a/Nab1	12													GO:1902041	GO:1902041	regulation of extrinsic apoptotic signaling pathway via death domain receptors	6/104	47/23210	6.47198e-08	1.82738e-06	9.55484e-07	Tnfaip3/Skil/Icam1/Thbs1/Hmgb2/Lgals3	6		GO:1900027	GO:1900027	regulation of ruffle assembly	4/193	29/23210	9.35344e-05	0.00230614	0.00169529
1	Slco4a1	0	1.50979	0.452	0.172	0	Slco4a1		GO:0033028	GO:0033028	myeloid cell apoptotic process	5/182	37/23210	9.97875e-06	0.000298281	0.000191697	Slc7a11/Cd44/Fcgr2b/Clec5a/Adam17	5													GO:1901653	GO:1901653	cellular response to peptide	11/104	287/23210	6.87684e-08	1.92552e-06	1.00679e-06	Il1b/Socs3/Irf1/Igf1/Zfp36l1/Sgk1/Icam1/Nr4a1/Lpin2/Trem2/Ctnnb1	11		GO:0007204	GO:0007204	positive regulation of cytosolic calcium ion concentration	11/193	327/23210	9.79319e-05	0.00239444	0.0017602
1	Gm42517	5.56717e-305	1.50931	0.163	0.066	1.11171e-300	Gm42517		GO:0002263	GO:0002263	cell activation involved in immune response	11/182	273/23210	1.10503e-05	0.000327581	0.000210527	Nlrp3/Icam1/Malt1/Cd40/Clec4e/Syk/Dock10/Ripk2/Lcp1/Foxp1/Notch2	11													GO:0038066	GO:0038066	p38MAPK cascade	6/104	48/23210	7.36982e-08	2.03201e-06	1.06248e-06	Il1b/Zfp36/Vegfa/Zfp36l1/Dusp1/Gadd45a	6		GO:1902745	GO:1902745	positive regulation of lamellipodium organization	4/193	30/23210	0.000107225	0.0026	0.00191131
1	Malt1	0	1.50017	0.841	0.517	0	Malt1		GO:0072676	GO:0072676	lymphocyte migration	7/182	97/23210	1.15146e-05	0.000338548	0.000217575	Ccl4/Ccl3/Ccl9/Icam1/Itga4/Cxcl16/Adam17	7													GO:0045088	GO:0045088	regulation of innate immune response	11/104	289/23210	7.37813e-08	2.03201e-06	1.06248e-06	Nfkbia/Tnfaip3/Irf1/Cd14/Tlr2/Cadm1/Apoe/Hmgb2/Trem2/Tnf/Tnip1	11		GO:0070661	GO:0070661	leukocyte proliferation	11/193	331/23210	0.000109007	0.00260635	0.00191598
1	Dtx3l	0	1.49186	0.424	0.212	0	Dtx3l		GO:2001056	GO:2001056	positive regulation of cysteine-type endopeptidase activity	8/182	136/23210	1.22744e-05	0.000357953	0.000230046	Tnf/Nlrp3/Malt1/Syk/Ripk2/Casp4/Slc11a2/Jak2	8													GO:0032609	GO:0032609	interferon-gamma production	8/104	122/23210	7.8125e-08	2.13415e-06	1.11588e-06	Tnfsf9/Il1b/Pde4b/Cd14/Gas6/Rnf19b/Tnf/Bcl3	8		GO:0099504	GO:0099504	synaptic vesicle cycle	9/193	223/23210	0.000109264	0.00260635	0.00191598
1	Fmnl2	0	1.48341	0.47	0.201	0	Fmnl2		GO:0002793	GO:0002793	positive regulation of peptide secretion	12/182	331/23210	1.26909e-05	0.000367116	0.000235935	Tnf/Ccl3/Nlrp3/Tlr2/Clec4e/Syk/Ripk2/Casp4/Ezr/Clec5a/Jak2/Hif1a	12													GO:0045860	GO:0045860	positive regulation of protein kinase activity	13/104	438/23210	8.31462e-08	2.24927e-06	1.17607e-06	Il1b/Egr1/Vegfa/Igf1/Pim1/Gas6/Thbs1/Ncapg2/Sdc4/Tgfbr1/Gadd45a/Cdkn1a/Tnf	13		GO:0030218	GO:0030218	erythrocyte differentiation	7/193	131/23210	0.000115415	0.00273087	0.00200752
1	Clic4	0	1.48156	0.966	0.75	0	Clic4		GO:0043254	GO:0043254	regulation of protein complex assembly	14/182	451/23210	1.38425e-05	0.000397223	0.000255284	Tnf/Plek/Icam1/Tlr2/Gbp5/Syk/Vasp/Lmo4/Eif4ebp1/Mitf/Asap1/Lcp1/G3bp1/Abca1	14													GO:0046638	GO:0046638	positive regulation of alpha-beta T cell differentiation	6/104	49/23210	8.36782e-08	2.24927e-06	1.17607e-06	Cd83/Nfkbiz/Irf1/Nlrp3/Itpkb/Nfkbid	6		GO:0050670	GO:0050670	regulation of lymphocyte proliferation	9/193	225/23210	0.000116911	0.00274412	0.00201726
1	St3gal1	0	1.4804	0.779	0.438	0	St3gal1		GO:0016239	GO:0016239	positive regulation of macroautophagy	6/182	67/23210	1.43664e-05	0.000408986	0.000262844	Tlr2/Ripk2/Rab12/Sesn2/Larp1/Hif1a	6													GO:0051402	GO:0051402	neuron apoptotic process	11/104	293/23210	8.47918e-08	2.26112e-06	1.18227e-06	Il1b/Egr1/Bcl2l11/Vegfa/Btg2/Apoe/Mcl1/Cebpb/C5ar1/Ctnnb1/Tnf	11		GO:0014909	GO:0014909	smooth muscle cell migration	6/193	92/23210	0.0001205	0.00280592	0.00206269
1	Rasip1	9.27311e-32	1.4753	0.013	0.004	1.85175e-27	Rasip1		GO:0050706	GO:0050706	regulation of interleukin-1 beta secretion	5/182	40/23210	1.47794e-05	0.000417431	0.000268271	Ccl3/Nlrp3/Tlr2/Ripk2/Casp4	5													GO:0002460	GO:0002460	adaptive immune response based on somatic recombination of immune receptors built from immunoglobulin superfamily domains	13/104	441/23210	8.99752e-08	2.38045e-06	1.24466e-06	Nfkbiz/Il1b/Tnfaip3/Irf1/Vegfa/Icam1/Il7r/Cd28/Nlrp3/Icosl/Nfkbid/Tnf/Bcl3	13		GO:0022407	GO:0022407	regulation of cell-cell adhesion	12/193	395/23210	0.000124088	0.00286523	0.00210629
1	Ppp1r15a	0	1.47498	0.921	0.583	0	Ppp1r15a		GO:1901222	GO:1901222	regulation of NIK/NF-kappaB signaling	7/182	101/23210	1.50164e-05	0.00041864	0.000269048	Tnf/Nlrp3/Tlr2/Malt1/Lims1/Rela/Sash1	7													GO:0002262	GO:0002262	myeloid cell homeostasis	9/104	176/23210	1.00016e-07	2.62541e-06	1.37275e-06	Pde4b/Bcl2l11/Zfp36/Vegfa/Zfp36l1/Cited2/Ncapg2/Itpkb/Hmgb2	9		GO:0032944	GO:0032944	regulation of mononuclear cell proliferation	9/193	227/23210	0.000125	0.00286523	0.00210629
1	Pdgfb	0	1.47416	0.305	0.17	0	Pdgfb		GO:2001234	GO:2001234	negative regulation of apoptotic signaling pathway	10/182	231/23210	1.50861e-05	0.00041864	0.000269048	Tnf/Bcl2a1b/Cflar/Bcl2a1d/Icam1/Herpud1/Cd44/Rela/Itgav/Hif1a	10													GO:0043618	GO:0043618	regulation of transcription from RNA polymerase II promoter in response to stress	6/104	51/23210	1.0699e-07	2.78671e-06	1.45709e-06	Egr1/Vegfa/Cited2/Nfe2l2/Cebpb/Ppp1r15a	6		GO:1904375	GO:1904375	regulation of protein localization to cell periphery	7/193	134/23210	0.000132933	0.00302346	0.00222261
1	Irf1	0	1.47043	0.604	0.283	0	Irf1		GO:0052548	GO:0052548	regulation of endopeptidase activity	12/182	337/23210	1.51723e-05	0.00041864	0.000269048	Tnf/Nlrp3/Cflar/Bcl2a1d/Malt1/Herpud1/Cd44/Syk/Ripk2/Casp4/Slc11a2/Jak2	12													GO:0001659	GO:0001659	temperature homeostasis	9/104	179/23210	1.15574e-07	2.96434e-06	1.54996e-06	Il1b/Egr1/Cxcr4/Vegfa/Kdm6b/Cebpb/Fabp5/Fabp4/Tnf	9		GO:0097061	GO:0097061	dendritic spine organization	6/193	94/23210	0.000135717	0.00306303	0.0022517
1	Casp4	0	1.47022	0.579	0.309	0	Casp4		GO:0032495	GO:0032495	response to muramyl dipeptide	4/182	20/23210	1.6065e-05	0.000436555	0.000280562	Jag1/Ripk2/Rela/Erbin	4													GO:0034612	GO:0034612	response to tumor necrosis factor	9/104	179/23210	1.15574e-07	2.96434e-06	1.54996e-06	Nfkbia/Irf1/Zfp36/Zfp36l1/Cd14/Gas6/Nfe2l2/Fabp4/Tnf	9		GO:1901342	GO:1901342	regulation of vasculature development	11/193	341/23210	0.000141475	0.00313863	0.00230727
1	Cers6	0	1.46567	0.778	0.482	0	Cers6		GO:1904994	GO:1904994	regulation of leukocyte adhesion to vascular endothelial cell	4/182	20/23210	1.6065e-05	0.000436555	0.000280562	Tnf/Icam1/Rela/Itga4	4													GO:0001936	GO:0001936	regulation of endothelial cell proliferation	8/104	129/23210	1.20524e-07	3.06789e-06	1.60411e-06	Vegfa/Igf1/Thbs1/Nr4a1/Apoe/Tgfbr1/Hmgb2/Tnf	8		GO:0045744	GO:0045744	negative regulation of G protein-coupled receptor signaling pathway	5/193	60/23210	0.000142276	0.00313863	0.00230727
1	Ciart	6.29815e-291	1.45962	0.116	0.039	1.25768e-286	Ciart		GO:0050729	GO:0050729	positive regulation of inflammatory response	8/182	142/23210	1.68115e-05	0.000451884	0.000290413	Tnf/Ccl3/Tlr2/Gbp5/Nupr1/Tnip1/Stap1/Jak2	8													GO:0033077	GO:0033077	T cell differentiation in thymus	7/104	88/23210	1.39372e-07	3.52098e-06	1.84101e-06	Il1b/Zfp36l1/Il7r/Cd28/Itpkb/Ctnnb1/Nfkbid	7		GO:0046847	GO:0046847	filopodium assembly	5/193	60/23210	0.000142276	0.00313863	0.00230727
1	Noct	0	1.45961	0.517	0.204	0	Noct		GO:0006109	GO:0006109	regulation of carbohydrate metabolic process	9/182	186/23210	1.68811e-05	0.000451884	0.000290413	Plek/Nfkb1/Nupr1/Nfe2l1/Pdgfb/Dyrk2/Slc2a6/Sesn2/Hif1a	9													GO:0014009	GO:0014009	glial cell proliferation	6/104	54/23210	1.51776e-07	3.77753e-06	1.97515e-06	Il1b/Igf1/Trem2/Ctnnb1/Pmp22/Tnf	6		GO:0043624	GO:0043624	cellular protein complex disassembly	7/193	136/23210	0.000145767	0.00319165	0.00234624
1	Lrrc75a	0	1.45937	0.243	0.092	0	Lrrc75a		GO:0006413	GO:0006413	translational initiation	7/182	104/23210	1.81846e-05	0.000483173	0.000310521	Tnf/Ppp1r15a/Eif2s2/Denr/Eif4ebp1/Eif4g2/Larp1	7													GO:2000351	GO:2000351	regulation of endothelial cell apoptotic process	6/104	54/23210	1.51776e-07	3.77753e-06	1.97515e-06	Tnfaip3/Icam1/Gas6/Nfe2l2/Thbs1/Tnf	6		GO:1903037	GO:1903037	regulation of leukocyte cell-cell adhesion	10/193	287/23210	0.000152924	0.00332354	0.0024432
1	Nfkb1	0	1.45814	0.968	0.742	0	Nfkb1		GO:0045088	GO:0045088	regulation of innate immune response	11/182	289/23210	1.87721e-05	0.000492754	0.000316679	Tnf/Acod1/Tlr2/Gbp5/Clec4e/Mapkapk2/Ifi211/Tnip1/Ripk2/Rela/Erbin	11													GO:0043491	GO:0043491	protein kinase B signaling	9/104	186/23210	1.60313e-07	3.96068e-06	2.07092e-06	Il1b/Vegfa/Igf1/Zfp36l1/Gas6/Thbs1/Cd28/Tgfbr1/Tnf	9		GO:0099563	GO:0099563	modification of synaptic structure	4/193	33/23210	0.000157016	0.00338738	0.00249013
1	Lrrc63	1.19395e-46	1.45391	0.02	0.007	2.38419e-42	Lrrc63		GO:0034976	GO:0034976	response to endoplasmic reticulum stress	10/182	237/23210	1.882e-05	0.000492754	0.000316679	Ppp1r15a/Herpud1/Nupr1/Atf4/Fcgr2b/Nfe2l1/Casp4/Ddit3/Trib3/Sesn2	10													GO:0002822	GO:0002822	regulation of adaptive immune response based on somatic recombination of immune receptors built from immunoglobulin superfamily domains	9/104	189/23210	1.83686e-07	4.50499e-06	2.35552e-06	Nfkbiz/Il1b/Tnfaip3/Irf1/Il7r/Cd28/Nlrp3/Nfkbid/Tnf	9		GO:0014911	GO:0014911	positive regulation of smooth muscle cell migration	5/193	62/23210	0.000166326	0.00353624	0.00259956
1	Nfkb2	0	1.45275	0.729	0.388	0	Nfkb2		GO:0016241	GO:0016241	regulation of macroautophagy	7/182	105/23210	1.93559e-05	0.000499493	0.00032101	Tlr2/Nupr1/Ripk2/Rab12/Sesn2/Larp1/Hif1a	7													GO:0043620	GO:0043620	regulation of DNA-templated transcription in response to stress	6/104	56/23210	1.89427e-07	4.61214e-06	2.41155e-06	Egr1/Vegfa/Cited2/Nfe2l2/Cebpb/Ppp1r15a	6		GO:0032720	GO:0032720	negative regulation of tumor necrosis factor production	5/193	62/23210	0.000166326	0.00353624	0.00259956
1	Calcrl	0	1.45233	0.417	0.19	0	Calcrl		GO:0050764	GO:0050764	regulation of phagocytosis	7/182	105/23210	1.93559e-05	0.000499493	0.00032101	Tnf/Tlr2/Syk/Fcgr2b/Stap1/Ptprj/Itgav	7													GO:0072577	GO:0072577	endothelial cell apoptotic process	6/104	57/23210	2.10948e-07	5.09234e-06	2.66263e-06	Tnfaip3/Icam1/Gas6/Nfe2l2/Thbs1/Tnf	6		GO:1903532	GO:1903532	positive regulation of secretion by cell	13/193	472/23210	0.000171664	0.00362347	0.00266368
1	Slco3a1	0	1.45022	0.309	0.139	0	Slco3a1		GO:0003177	GO:0003177	pulmonary valve development	4/182	21/23210	1.97237e-05	0.000501766	0.00032247	Tnfrsf1b/Jag1/Rbpj/Notch2	4													GO:0032673	GO:0032673	regulation of interleukin-4 production	5/104	30/23210	2.13697e-07	5.09234e-06	2.66263e-06	Cd83/Cd28/Nlrp3/Cebpb/Icosl	5		GO:1902624	GO:1902624	positive regulation of neutrophil migration	4/193	34/23210	0.0001768	0.00363121	0.00266938
1	Gm12840	0	1.44891	0.172	0.067	0	Gm12840		GO:0042535	GO:0042535	positive regulation of tumor necrosis factor biosynthetic process	4/182	21/23210	1.97237e-05	0.000501766	0.00032247	Tlr2/Mapkapk2/Syk/Jak2	4													GO:0043372	GO:0043372	positive regulation of CD4-positive, alpha-beta T cell differentiation	5/104	30/23210	2.13697e-07	5.09234e-06	2.66263e-06	Cd83/Nfkbiz/Irf1/Nlrp3/Nfkbid	5		GO:0045444	GO:0045444	fat cell differentiation	9/193	238/23210	0.000178342	0.00363121	0.00266938
1	Trim13	0	1.44827	0.445	0.184	0	Trim13		GO:0048732	GO:0048732	gland development	14/182	467/23210	2.03726e-05	0.000512859	0.0003296	Tnf/Cflar/Cd44/Lims1/Mki67/Lmo4/Rela/Pdgfb/Rbpj/Id2/Jak2/Tet2/Notch2/Hif1a	14													GO:0033674	GO:0033674	positive regulation of kinase activity	13/104	476/23210	2.16331e-07	5.11881e-06	2.67647e-06	Il1b/Egr1/Vegfa/Igf1/Pim1/Gas6/Thbs1/Ncapg2/Sdc4/Tgfbr1/Gadd45a/Cdkn1a/Tnf	13		GO:0070663	GO:0070663	regulation of leukocyte proliferation	9/193	238/23210	0.000178342	0.00363121	0.00266938
1	Fam49a	0	1.44398	0.639	0.307	0	Fam49a		GO:0001667	GO:0001667	ameboidal-type cell migration	13/182	406/23210	2.04946e-05	0.000512859	0.0003296	Sdc4/Cd40/Nrp2/Spred1/Sema4d/Zfand5/Pdgfb/Zeb2/Itgav/Itga4/Hif1a/Adam17/Sash1	13													GO:0050921	GO:0050921	positive regulation of chemotaxis	8/104	140/23210	2.26722e-07	5.32718e-06	2.78542e-06	Il1b/Cxcr4/Vegfa/Gas6/Thbs1/S1pr1/C5ar1/Trem2	8		GO:0048488	GO:0048488	synaptic vesicle endocytosis	5/193	63/23210	0.000179457	0.00363121	0.00266938
1	Lrrc8c	0	1.44125	0.355	0.158	0	Lrrc8c		GO:0045446	GO:0045446	endothelial cell differentiation	7/182	106/23210	2.05887e-05	0.000512859	0.0003296	Tnf/Clic4/Icam1/Jag1/Ezr/Rbpj/Rap1b	7													GO:0032663	GO:0032663	regulation of interleukin-2 production	6/104	58/23210	2.34438e-07	5.47022e-06	2.86021e-06	Cd83/Il1b/Tnfaip3/Pde4b/Zfp36/Cd28	6		GO:0140238	GO:0140238	presynaptic endocytosis	5/193	63/23210	0.000179457	0.00363121	0.00266938
1	Siah2	0	1.43938	0.495	0.213	0	Siah2		GO:0007249	GO:0007249	I-kappaB kinase/NF-kappaB signaling	9/182	193/23210	2.2626e-05	0.000557269	0.000358141	Tnf/Sqstm1/Tlr2/Malt1/Mtdh/Tnip1/Ripk2/Tank/Rela	9													GO:0032494	GO:0032494	response to peptidoglycan	4/104	13/23210	2.63644e-07	6.06742e-06	3.17247e-06	Tlr2/Nlrp3/C5ar1/Trem2	4		GO:1903556	GO:1903556	negative regulation of tumor necrosis factor superfamily cytokine production	5/193	63/23210	0.000179457	0.00363121	0.00266938
1	Rhof	2.89381e-121	1.4386	0.051	0.018	5.77865e-117	Rhof		GO:0002700	GO:0002700	regulation of production of molecular mediator of immune response	8/182	148/23210	2.26823e-05	0.000557269	0.000358141	Tnf/Nlrp3/Tlr2/Malt1/Cd40/Tnfrsf1b/Fcgr2b/Foxp1	8													GO:0061418	GO:0061418	regulation of transcription from RNA polymerase II promoter in response to hypoxia	4/104	13/23210	2.63644e-07	6.06742e-06	3.17247e-06	Egr1/Vegfa/Cited2/Nfe2l2	4		GO:0001909	GO:0001909	leukocyte mediated cytotoxicity	7/193	141/23210	0.000182289	0.00366327	0.00269294
1	Plxna2	0	1.43682	0.468	0.252	0	Plxna2		GO:0052547	GO:0052547	regulation of peptidase activity	13/182	411/23210	2.32838e-05	0.000568156	0.000365138	Tnf/Nlrp3/Cflar/Bcl2a1d/Malt1/Herpud1/Cd44/Syk/Ripk2/Tank/Casp4/Slc11a2/Jak2	13													GO:0001935	GO:0001935	endothelial cell proliferation	8/104	143/23210	2.66841e-07	6.09923e-06	3.1891e-06	Vegfa/Igf1/Thbs1/Nr4a1/Apoe/Tgfbr1/Hmgb2/Tnf	8		GO:0034101	GO:0034101	erythrocyte homeostasis	7/193	142/23210	0.000190412	0.00378023	0.00277892
1	Plagl2	0	1.43233	0.787	0.428	0	Plagl2		GO:0002374	GO:0002374	cytokine secretion involved in immune response	4/182	22/23210	2.39594e-05	0.000580691	0.000373194	Tnf/Nlrp3/Tlr2/Tnfrsf1b	4													GO:0045638	GO:0045638	negative regulation of myeloid cell differentiation	7/104	97/23210	2.72895e-07	6.19544e-06	3.23941e-06	Nfkbia/Zfp36/Zfp36l1/Ncapg2/Itpkb/Trib1/Ctnnb1	7		GO:0030593	GO:0030593	neutrophil chemotaxis	6/193	100/23210	0.000190687	0.00378023	0.00277892
1	4933430I17Rik	2.84597e-111	1.43063	0.061	0.024	5.68312e-107	4933430I17Rik		GO:0042035	GO:0042035	regulation of cytokine biosynthetic process	7/182	109/23210	2.46819e-05	0.000594189	0.000381868	Tnf/Tlr2/Nfkb1/Mapkapk2/Syk/Rela/Jak2	7													GO:2000377	GO:2000377	regulation of reactive oxygen species metabolic process	9/104	200/23210	2.96647e-07	6.6895e-06	3.49774e-06	Il1b/Igf1/Icam1/Nfe2l2/Thbs1/Tlr2/Gadd45a/Cdkn1a/Tnf	9		GO:2000249	GO:2000249	regulation of actin cytoskeleton reorganization	4/193	35/23210	0.000198322	0.00390521	0.00287079
1	Sh3tc1	0	1.42969	0.442	0.208	0	Sh3tc1		GO:0022612	GO:0022612	gland morphogenesis	8/182	150/23210	2.49856e-05	0.00059749	0.00038399	Tnf/Cflar/Cd44/Lims1/Mki67/Pdgfb/Tet2/Notch2	8													GO:0050730	GO:0050730	regulation of peptidyl-tyrosine phosphorylation	10/104	263/23210	3.01483e-07	6.75323e-06	3.53106e-06	Socs3/Irf1/Vegfa/Igf1/Icam1/Gas6/Errfi1/Ncapg2/Trem2/Tnf	10		GO:0031532	GO:0031532	actin cytoskeleton reorganization	6/193	101/23210	0.000201345	0.00393831	0.00289513
1	Bcor	0	1.42667	0.444	0.203	0	Bcor		GO:0003333	GO:0003333	amino acid transmembrane transport	6/182	74/23210	2.54859e-05	0.000597503	0.000383998	Tnf/Slc7a11/Slc38a2/Slc7a1/Slc7a5/Slc7a8	6													GO:0043281	GO:0043281	regulation of cysteine-type endopeptidase activity involved in apoptotic process	9/104	201/23210	3.09408e-07	6.88485e-06	3.59988e-06	Bcl2l11/Vegfa/Igf1/Gas6/Thbs1/Nr4a1/Nlrp3/Ctsd/Tnf	9		GO:0071407	GO:0071407	cellular response to organic cyclic compound	13/193	482/23210	0.000210505	0.00407438	0.00299516
1	Eme1	7.80201e-24	1.42555	0.012	0.004	1.55798e-19	Eme1		GO:0042108	GO:0042108	positive regulation of cytokine biosynthetic process	6/182	74/23210	2.54859e-05	0.000597503	0.000383998	Tnf/Tlr2/Mapkapk2/Syk/Rela/Jak2	6													GO:0032102	GO:0032102	negative regulation of response to external stimulus	11/104	336/23210	3.34367e-07	7.31978e-06	3.82729e-06	Tnfaip3/Socs3/Prdm1/Zfp36/Igf1/Thbs1/Dusp1/Apoe/Nlrp3/Cdkn1a/Trib1	11		GO:0106027	GO:0106027	neuron projection organization	6/193	102/23210	0.000212468	0.00407438	0.00299516
1	Icosl	0	1.42151	0.308	0.11	0	Icosl		GO:1901224	GO:1901224	positive regulation of NIK/NF-kappaB signaling	6/182	74/23210	2.54859e-05	0.000597503	0.000383998	Tnf/Tlr2/Malt1/Lims1/Rela/Sash1	6													GO:0035710	GO:0035710	CD4-positive, alpha-beta T cell activation	7/104	100/23210	3.3634e-07	7.31978e-06	3.82729e-06	Cd83/Nfkbiz/Irf1/Nlrp3/Cebpb/Nfkbid/Bcl3	7		GO:1902106	GO:1902106	negative regulation of leukocyte differentiation	6/193	102/23210	0.000212468	0.00407438	0.00299516
1	Lztfl1	0	1.40246	0.583	0.335	0	Lztfl1		GO:0001774	GO:0001774	microglial cell activation	5/182	45/23210	2.65853e-05	0.000611292	0.00039286	Tnf/Tlr2/Stap1/Nampt/Jak2	5													GO:0050866	GO:0050866	negative regulation of cell activation	9/104	203/23210	3.36368e-07	7.31978e-06	3.82729e-06	Tnfaip3/Prdm1/Irf1/Gpnmb/Apoe/Cebpb/Sdc4/Lgals3/Nfkbid	9		GO:0072583	GO:0072583	clathrin-dependent endocytosis	4/193	36/23210	0.000221669	0.00422323	0.00310458
1	Nusap1	2.92871e-75	1.39958	0.021	0.006	5.84835e-71	Nusap1		GO:0002269	GO:0002269	leukocyte activation involved in inflammatory response	5/182	45/23210	2.65853e-05	0.000611292	0.00039286	Tnf/Tlr2/Stap1/Nampt/Jak2	5													GO:0009611	GO:0009611	response to wounding	13/104	495/23210	3.37669e-07	7.31978e-06	3.82729e-06	Tnfaip3/Cxcr4/Ifrd1/Zfp36/Igf1/Zfp36l1/Gas6/Nfe2l2/Thbs1/Apoe/Sdc4/Cdkn1a/Entpd1	13		GO:0099003	GO:0099003	vesicle-mediated transport in synapse	9/193	246/23210	0.000228055	0.00431685	0.00317341
1	Acod1	0	1.39818	0.953	0.621	0	Acod1		GO:1902893	GO:1902893	regulation of pri-miRNA transcription by RNA polymerase II	5/182	45/23210	2.65853e-05	0.000611292	0.00039286	Nfkb1/Rela/Pdgfb/Spi1/Hif1a	5													GO:1904018	GO:1904018	positive regulation of vasculature development	9/104	204/23210	3.50596e-07	7.55129e-06	3.94834e-06	Il1b/Egr1/Cxcr4/Vegfa/Nfe2l2/Thbs1/C5ar1/Btg1/Lgals3	9		GO:0010976	GO:0010976	positive regulation of neuron projection development	11/193	362/23210	0.000237134	0.00445994	0.00327859
1	Kpna3	0	1.39736	0.724	0.447	0	Kpna3		GO:0062012	GO:0062012	regulation of small molecule metabolic process	12/182	359/23210	2.82674e-05	0.000645829	0.000415056	Tnf/Plek/Slc7a11/Nfkb1/Nupr1/Nfe2l1/Pdgfb/Dyrk2/Slc2a6/Trib3/Sesn2/Hif1a	12													GO:0002819	GO:0002819	regulation of adaptive immune response	9/104	205/23210	3.65343e-07	7.81881e-06	4.08822e-06	Nfkbiz/Il1b/Tnfaip3/Irf1/Il7r/Cd28/Nlrp3/Nfkbid/Tnf	9		GO:1900029	GO:1900029	positive regulation of ruffle assembly	3/193	15/23210	0.000239277	0.00447159	0.00328716
1	AC139347.1	6.16195e-86	1.38543	0.038	0.013	1.23048e-81	AC139347.1		GO:0010950	GO:0010950	positive regulation of endopeptidase activity	8/182	153/23210	2.88063e-05	0.000653977	0.000420292	Tnf/Nlrp3/Malt1/Syk/Ripk2/Casp4/Slc11a2/Jak2	8													GO:0014013	GO:0014013	regulation of gliogenesis	8/104	150/23210	3.84785e-07	8.13982e-06	4.25606e-06	Il1b/Cxcr4/Igf1/Tlr2/Trem2/Ctnnb1/Pmp22/Tnf	8		GO:0048002	GO:0048002	antigen processing and presentation of peptide antigen	5/193	68/23210	0.000257367	0.00474317	0.0034868
1	Lzts2	1.06744e-113	1.38474	0.064	0.026	2.13157e-109	Lzts2		GO:1990928	GO:1990928	response to amino acid starvation	5/182	46/23210	2.9639e-05	0.000668648	0.000429721	Cdkn1a/Atf4/Eif4ebp1/Sesn2/Larp1	5													GO:0051897	GO:0051897	positive regulation of protein kinase B signaling	7/104	102/23210	3.85188e-07	8.13982e-06	4.25606e-06	Vegfa/Igf1/Gas6/Thbs1/Cd28/Tgfbr1/Tnf	7		GO:0014812	GO:0014812	muscle cell migration	6/193	106/23210	0.000261893	0.00474317	0.0034868
1	Slc39a14	0	1.3809	0.468	0.218	0	Slc39a14		GO:0002286	GO:0002286	T cell activation involved in immune response	7/182	113/23210	3.11611e-05	0.000694254	0.000446177	Nlrp3/Icam1/Malt1/Clec4e/Ripk2/Lcp1/Foxp1	7													GO:0002697	GO:0002697	regulation of immune effector process	12/104	420/23210	4.06358e-07	8.53353e-06	4.46192e-06	Nfkbiz/Il1b/Tnfaip3/Irf1/Tlr2/Cadm1/Il7r/Cd28/Nlrp3/Lgals3/Nfkbid/Tnf	12		GO:0032091	GO:0032091	negative regulation of protein binding	6/193	106/23210	0.000261893	0.00474317	0.0034868
1	Spint2	1.09136e-55	1.37356	0.035	0.015	2.17933e-51	Spint2		GO:1904019	GO:1904019	epithelial cell apoptotic process	7/182	113/23210	3.11611e-05	0.000694254	0.000446177	Tnf/Cflar/Icam1/Cd40/Nupr1/Jak2/Itga4	7													GO:0002224	GO:0002224	toll-like receptor signaling pathway	7/104	103/23210	4.11766e-07	8.59338e-06	4.49322e-06	Nfkbia/Tnfaip3/Irf1/Cd14/Tlr2/Tnf/Tnip1	7		GO:0045185	GO:0045185	maintenance of protein location	6/193	106/23210	0.000261893	0.00474317	0.0034868
1	Marcksl1	0	1.36259	0.966	0.65	0	Marcksl1		GO:0050704	GO:0050704	regulation of interleukin-1 secretion	5/182	47/23210	3.29579e-05	0.000729753	0.000468992	Ccl3/Nlrp3/Tlr2/Ripk2/Casp4	5													GO:0051250	GO:0051250	negative regulation of lymphocyte activation	8/104	152/23210	4.25739e-07	8.83015e-06	4.61702e-06	Tnfaip3/Prdm1/Irf1/Gpnmb/Cebpb/Sdc4/Lgals3/Nfkbid	8		GO:0048661	GO:0048661	positive regulation of smooth muscle cell proliferation	6/193	106/23210	0.000261893	0.00474317	0.0034868
1	Mcm10	2.49751e-50	1.35272	0.02	0.007	4.98727e-46	Mcm10		GO:1903039	GO:1903039	positive regulation of leukocyte cell-cell adhesion	9/182	203/23210	3.36611e-05	0.000740751	0.00047606	Tnf/Nlrp3/Icam1/Malt1/Cd44/Syk/Ripk2/Rela/Itga4	9													GO:0032675	GO:0032675	regulation of interleukin-6 production	8/104	153/23210	4.47579e-07	9.20551e-06	4.81328e-06	Tnfsf9/Il1b/Tnfaip3/Gas6/Tlr2/Cebpb/Trem2/Tnf	8		GO:1900026	GO:1900026	positive regulation of substrate adhesion-dependent cell spreading	4/193	38/23210	0.000274198	0.00492115	0.00361764
1	Zbtb10	0	1.34856	0.162	0.059	0	Zbtb10		GO:0042110	GO:0042110	T cell activation	14/182	491/23210	3.52522e-05	0.000771034	0.000495522	Nlrp3/Sdc4/Bcl2a1d/Icam1/Malt1/Clec4e/Tnfrsf1b/Cd44/Syk/Ripk2/Lcp1/Foxp1/Itgav/Adam17	14													GO:0007517	GO:0007517	muscle organ development	12/104	424/23210	4.49316e-07	9.20551e-06	4.81328e-06	Id3/Egr1/Igf1/Pim1/Skil/Cited2/Btg2/S1pr1/Nr4a1/Tgfbr1/Ctnnb1/Pmp22	12		GO:0060997	GO:0060997	dendritic spine morphogenesis	5/193	69/23210	0.00027562	0.00492115	0.00361764
1	Gm29367	6.10514e-72	1.34321	0.033	0.012	1.21913e-67	Gm29367		GO:0009611	GO:0009611	response to wounding	14/182	495/23210	3.84932e-05	0.00083682	0.0005378	Cdkn1a/Plek/Cflar/Sdc4/Slc7a11/Cd44/Syk/Pdgfb/Lcp1/Ptprj/Jak2/Notch2/Hif1a/Adam17	14													GO:0030595	GO:0030595	leukocyte chemotaxis	9/104	211/23210	4.6566e-07	9.44152e-06	4.93668e-06	Il1b/Pde4b/Vegfa/Gas6/Thbs1/Dusp1/S1pr1/C5ar1/Lgals3	9		GO:0001558	GO:0001558	regulation of cell growth	12/193	431/23210	0.000276752	0.00492115	0.00361764
1	Gbp7	8.83796e-212	1.34216	0.122	0.051	1.76485e-207	Gbp7		GO:0045646	GO:0045646	regulation of erythrocyte differentiation	5/182	49/23210	4.04551e-05	0.000873739	0.000561527	Hspa9/Id2/Spi1/Klf13/Hif1a	5													GO:0150076	GO:0150076	neuroinflammatory response	6/104	65/23210	4.66456e-07	9.44152e-06	4.93668e-06	Il1b/Igf1/Tlr2/C5ar1/Trem2/Tnf	6		GO:0098885	GO:0098885	modification of postsynaptic actin cytoskeleton	3/193	16/23210	0.000292695	0.0051733	0.003803
1	Parp9	0	1.34182	0.354	0.169	0	Parp9		GO:0032800	GO:0032800	receptor biosynthetic process	4/182	25/23210	4.06787e-05	0.000873739	0.000561527	Tnf/Itgav/Jak2/Hif1a	4													GO:0032733	GO:0032733	positive regulation of interleukin-10 production	5/104	35/23210	4.78229e-07	9.62185e-06	5.03097e-06	Cd83/Tlr2/Cd28/Trem2/Bcl3	5		GO:0032963	GO:0032963	collagen metabolic process	6/193	109/23210	0.000304562	0.00531896	0.00391007
1	Tlr2	0	1.34098	0.97	0.791	0	Tlr2		GO:0043280	GO:0043280	positive regulation of cysteine-type endopeptidase activity involved in apoptotic process	7/182	119/23210	4.34518e-05	0.000927748	0.000596237	Tnf/Nlrp3/Malt1/Syk/Casp4/Slc11a2/Jak2	7													GO:0048661	GO:0048661	positive regulation of smooth muscle cell proliferation	7/104	106/23210	5.00935e-07	9.95942e-06	5.20748e-06	Egr1/Vegfa/Igf1/Thbs1/S1pr1/Tgm2/Tnf	7		GO:1903076	GO:1903076	regulation of protein localization to plasma membrane	6/193	109/23210	0.000304562	0.00531896	0.00391007
1	Cxcl1	0	1.33938	0.665	0.317	0	Cxcl1		GO:0030595	GO:0030595	leukocyte chemotaxis	9/182	211/23210	4.54976e-05	0.00096568	0.000620615	Ccl4/Ccl3/Ccl9/Syk/Pdgfb/Stap1/Ptprj/Cxcl16/Adam17	9													GO:0060840	GO:0060840	artery development	7/104	106/23210	5.00935e-07	9.95942e-06	5.20748e-06	Cxcr4/Prdm1/Vegfa/Cited2/Apoe/Tgfbr1/Ctnnb1	7		GO:0051480	GO:0051480	regulation of cytosolic calcium ion concentration	11/193	374/23210	0.000313066	0.00543512	0.00399547
1	Dusp8	3.67566e-203	1.33708	0.093	0.033	7.33992e-199	Dusp8		GO:0032680	GO:0032680	regulation of tumor necrosis factor production	8/182	164/23210	4.72626e-05	0.00099646	0.000640397	Ccl4/Ccl3/Tlr2/Mapkapk2/Syk/Ripk2/Ptprj/Jak2	8													GO:0050920	GO:0050920	regulation of chemotaxis	9/104	213/23210	5.04025e-07	9.96191e-06	5.20878e-06	Il1b/Cxcr4/Vegfa/Gas6/Thbs1/Dusp1/S1pr1/C5ar1/Trem2	9		GO:0007188	GO:0007188	adenylate cyclase-modulating G protein-coupled receptor signaling pathway	8/193	204/23210	0.00031984	0.00548778	0.00403418
1	Ampd3	0	1.33551	0.781	0.463	0	Ampd3		GO:0072574	GO:0072574	hepatocyte proliferation	4/182	26/23210	4.77812e-05	0.00099646	0.000640397	Cflar/Lims1/Mki67/Notch2	4													GO:0032623	GO:0032623	interleukin-2 production	6/104	66/23210	5.11248e-07	1.00456e-05	5.25253e-06	Cd83/Il1b/Tnfaip3/Pde4b/Zfp36/Cd28	6		GO:0071560	GO:0071560	cellular response to transforming growth factor beta stimulus	8/193	204/23210	0.00031984	0.00548778	0.00403418
1	AI504432	0	1.33309	0.552	0.275	0	AI504432		GO:0072575	GO:0072575	epithelial cell proliferation involved in liver morphogenesis	4/182	26/23210	4.77812e-05	0.00099646	0.000640397	Cflar/Lims1/Mki67/Notch2	4													GO:0038061	GO:0038061	NIK/NF-kappaB signaling	7/104	107/23210	5.34044e-07	1.04325e-05	5.45484e-06	Il1b/Cd14/Tlr2/Nlrp3/Trem2/Rel/Tnf	7		GO:0043112	GO:0043112	receptor metabolic process	8/193	205/23210	0.000330499	0.00563769	0.00414438
1	Mybpc3	6.81344e-78	1.33018	0.032	0.01	1.36058e-73	Mybpc3		GO:0042089	GO:0042089	cytokine biosynthetic process	7/182	121/23210	4.8338e-05	0.00100225	0.000644115	Tnf/Tlr2/Nfkb1/Mapkapk2/Syk/Rela/Jak2	7													GO:2000516	GO:2000516	positive regulation of CD4-positive, alpha-beta T cell activation	5/104	36/23210	5.53392e-07	1.0748e-05	5.61978e-06	Cd83/Nfkbiz/Irf1/Nlrp3/Nfkbid	5		GO:0001818	GO:0001818	negative regulation of cytokine production	9/193	259/23210	0.000333114	0.00564946	0.00415303
1	Snn	1.21331e-121	1.32657	0.064	0.025	2.42287e-117	Snn		GO:0042594	GO:0042594	response to starvation	8/182	166/23210	5.14983e-05	0.00105557	0.000678383	Cdkn1a/Cpeb4/Atf4/Eif4ebp1/Asns/Ddit3/Sesn2/Larp1	8													GO:0032649	GO:0032649	regulation of interferon-gamma production	7/104	109/23210	6.05801e-07	1.16865e-05	6.11052e-06	Tnfsf9/Il1b/Pde4b/Cd14/Gas6/Tnf/Bcl3	7		GO:0071383	GO:0071383	cellular response to steroid hormone stimulus	7/193	156/23210	0.000338227	0.0057032	0.00419254
1	Mfsd7a	0	1.32557	0.288	0.129	0	Mfsd7a		GO:1903555	GO:1903555	regulation of tumor necrosis factor superfamily cytokine production	8/182	166/23210	5.14983e-05	0.00105557	0.000678383	Ccl4/Ccl3/Tlr2/Mapkapk2/Syk/Ripk2/Ptprj/Jak2	8													GO:0007162	GO:0007162	negative regulation of cell adhesion	10/104	284/23210	6.09266e-07	1.16865e-05	6.11052e-06	Tnfaip3/Irf1/Vegfa/Thbs1/Dusp1/Gpnmb/Cebpb/Sdc4/Lgals3/Nfkbid	10		GO:0050855	GO:0050855	regulation of B cell receptor signaling pathway	3/193	17/23210	0.000353244	0.00588874	0.00432893
1	Capns2	2.37094e-28	1.32547	0.013	0.005	4.73454e-24	Capns2		GO:0032640	GO:0032640	tumor necrosis factor production	8/182	167/23210	5.37319e-05	0.0010831	0.000696078	Ccl4/Ccl3/Tlr2/Mapkapk2/Syk/Ripk2/Ptprj/Jak2	8													GO:0070374	GO:0070374	positive regulation of ERK1 and ERK2 cascade	9/104	218/23210	6.1215e-07	1.16865e-05	6.11052e-06	Il1b/Vegfa/Icam1/Gas6/Tlr2/Gpnmb/Apoe/C5ar1/Trem2	9		GO:0061158	GO:0061158	3'-UTR-mediated mRNA destabilization	3/193	17/23210	0.000353244	0.00588874	0.00432893
1	Sla	0	1.32422	0.578	0.313	0	Sla		GO:0048247	GO:0048247	lymphocyte chemotaxis	5/182	52/23210	5.41e-05	0.0010831	0.000696078	Ccl4/Ccl3/Ccl9/Cxcl16/Adam17	5													GO:0043433	GO:0043433	negative regulation of DNA-binding transcription factor activity	8/104	160/23210	6.29079e-07	1.19418e-05	6.24403e-06	Nfkbia/Tnfaip3/Id3/Pim1/Gas6/Nlrp3/Trib1/Nfkbid	8		GO:0051235	GO:0051235	maintenance of location	10/193	322/23210	0.000383207	0.00635214	0.00466959
1	Ddit4	6.90446e-226	1.3161	0.115	0.044	1.37875e-221	Ddit4		GO:0061614	GO:0061614	pri-miRNA transcription by RNA polymerase II	5/182	52/23210	5.41e-05	0.0010831	0.000696078	Nfkb1/Rela/Pdgfb/Spi1/Hif1a	5													GO:0032633	GO:0032633	interleukin-4 production	5/104	37/23210	6.37589e-07	1.20354e-05	6.29294e-06	Cd83/Cd28/Nlrp3/Cebpb/Icosl	5		GO:0048814	GO:0048814	regulation of dendrite morphogenesis	6/193	114/23210	0.000387609	0.00638901	0.00469669
1	Gm13889	7.76526e-11	1.31537	0.011	0.006	1.55064e-06	Gm13889		GO:0033029	GO:0033029	regulation of neutrophil apoptotic process	3/182	10/23210	5.46532e-05	0.0010831	0.000696078	Slc7a11/Cd44/Fcgr2b	3													GO:0071901	GO:0071901	negative regulation of protein serine/threonine kinase activity	7/104	111/23210	6.85488e-07	1.28321e-05	6.70954e-06	Dusp2/Il1b/Tnfaip3/Dusp1/Apoe/Cdkn1a/Dusp5	7		GO:0010810	GO:0010810	regulation of cell-substrate adhesion	8/193	211/23210	0.000400708	0.00656802	0.00482828
1	Ralgapa2	0	1.3149	0.514	0.269	0	Ralgapa2		GO:0070391	GO:0070391	response to lipoteichoic acid	3/182	10/23210	5.46532e-05	0.0010831	0.000696078	Tlr2/Ripk2/Rela	3													GO:0032635	GO:0032635	interleukin-6 production	8/104	162/23210	6.91255e-07	1.28321e-05	6.70954e-06	Tnfsf9/Il1b/Tnfaip3/Gas6/Tlr2/Cebpb/Trem2/Tnf	8		GO:1902622	GO:1902622	regulation of neutrophil migration	4/193	42/23210	0.000405145	0.00659103	0.0048452
1	Cdk6	0	1.31468	0.429	0.233	0	Cdk6		GO:0071223	GO:0071223	cellular response to lipoteichoic acid	3/182	10/23210	5.46532e-05	0.0010831	0.000696078	Tlr2/Ripk2/Rela	3													GO:0071356	GO:0071356	cellular response to tumor necrosis factor	8/104	162/23210	6.91255e-07	1.28321e-05	6.70954e-06	Nfkbia/Irf1/Zfp36/Zfp36l1/Gas6/Nfe2l2/Fabp4/Tnf	8		GO:0032507	GO:0032507	maintenance of protein location in cell	5/193	75/23210	0.000406604	0.00659103	0.0048452
1	Slc7a11	0	1.31019	0.981	0.66	0	Slc7a11		GO:1902107	GO:1902107	positive regulation of leukocyte differentiation	8/182	168/23210	5.60456e-05	0.00110203	0.000708243	Tnf/Ccl3/Nlrp3/Malt1/Syk/Ripk2/Id2/Notch2	8													GO:0002286	GO:0002286	T cell activation involved in immune response	7/104	113/23210	7.73794e-07	1.42854e-05	7.46942e-06	Nfkbiz/Irf1/Icam1/Nlrp3/Lgals3/Nfkbid/Bcl3	7		GO:0002366	GO:0002366	leukocyte activation involved in immune response	9/193	269/23210	0.000438751	0.0070344	0.00517113
1	Gpat3	1.84125e-38	1.30866	0.017	0.006	3.67678e-34	Gpat3		GO:0002429	GO:0002429	immune response-activating cell surface receptor signaling pathway	11/182	326/23210	5.62615e-05	0.00110203	0.000708243	Bcl2a1d/Tlr2/Malt1/Lcp2/Syk/Fcgr2b/Ripk2/Rela/Stap1/Ptprj/Ezr	11													GO:0030100	GO:0030100	regulation of endocytosis	10/104	293/23210	8.09122e-07	1.4856e-05	7.76776e-06	Il1b/Vegfa/Cd14/Gas6/Tlr2/Apoe/Rab20/Trem2/Lgals3/Tnf	10		GO:0030217	GO:0030217	T cell differentiation	9/193	269/23210	0.000438751	0.0070344	0.00517113
1	Rbbp8	0	1.30709	0.47	0.225	0	Rbbp8		GO:0043547	GO:0043547	positive regulation of GTPase activity	9/182	217/23210	5.65301e-05	0.00110203	0.000708243	Ccl4/Ccl3/Ccl9/Icam1/Cd40/Lims1/Dock10/Sema4d/Asap1	9													GO:2000116	GO:2000116	regulation of cysteine-type endopeptidase activity	9/104	226/23210	8.27002e-07	1.51018e-05	7.89626e-06	Bcl2l11/Vegfa/Igf1/Gas6/Thbs1/Nr4a1/Nlrp3/Ctsd/Tnf	9		GO:0032680	GO:0032680	regulation of tumor necrosis factor production	7/193	164/23210	0.000457133	0.00724466	0.0053257
1	Nfkbib	0	1.30302	0.702	0.393	0	Nfkbib		GO:2001242	GO:2001242	regulation of intrinsic apoptotic signaling pathway	8/182	169/23210	5.84417e-05	0.00112857	0.000725303	Bcl2a1b/Bcl2a1d/Herpud1/Cd44/Nupr1/Plagl2/Ddit3/Hif1a	8													GO:0045089	GO:0045089	positive regulation of innate immune response	9/104	232/23210	1.02835e-06	1.8677e-05	9.76563e-06	Nfkbia/Tnfaip3/Irf1/Cd14/Tlr2/Cadm1/Hmgb2/Tnf/Tnip1	9		GO:0046887	GO:0046887	positive regulation of hormone secretion	7/193	164/23210	0.000457133	0.00724466	0.0053257
1	Ralgds	0	1.30198	0.689	0.342	0	Ralgds		GO:0061900	GO:0061900	glial cell activation	5/182	53/23210	5.93584e-05	0.00112857	0.000725303	Tnf/Tlr2/Stap1/Nampt/Jak2	5													GO:0043409	GO:0043409	negative regulation of MAPK cascade	8/104	171/23210	1.04036e-06	1.87935e-05	9.82657e-06	Dusp2/Il1b/Igf1/Dusp1/Errfi1/Apoe/Dusp5/Tnip1	8		GO:0050766	GO:0050766	positive regulation of phagocytosis	5/193	77/23210	0.000459273	0.00724466	0.0053257
1	AA467197	6.11562e-161	1.29943	0.14	0.071	1.22123e-156	AA467197		GO:1904705	GO:1904705	regulation of vascular smooth muscle cell proliferation	5/182	53/23210	5.93584e-05	0.00112857	0.000725303	Tnf/Cdkn1a/Pdgfb/Jak2/Camk2d	5													GO:0048844	GO:0048844	artery morphogenesis	6/104	76/23210	1.18643e-06	2.13177e-05	1.11464e-05	Prdm1/Vegfa/Cited2/Apoe/Tgfbr1/Ctnnb1	6		GO:0002573	GO:0002573	myeloid leukocyte differentiation	8/193	216/23210	0.000468081	0.00734412	0.00539881
1	2900060B14Rik	1.17501e-151	1.29179	0.065	0.023	2.34638e-147	2900060B14Rik		GO:1990874	GO:1990874	vascular smooth muscle cell proliferation	5/182	53/23210	5.93584e-05	0.00112857	0.000725303	Tnf/Cdkn1a/Pdgfb/Jak2/Camk2d	5													GO:0032729	GO:0032729	positive regulation of interferon-gamma production	6/104	77/23210	1.28205e-06	2.29132e-05	1.19806e-05	Tnfsf9/Il1b/Pde4b/Cd14/Tnf/Bcl3	6		GO:0051017	GO:0051017	actin filament bundle assembly	7/193	165/23210	0.000474083	0.00739872	0.00543895
1	Gm26809	2.19425e-43	1.28803	0.02	0.007	4.38171e-39	Gm26809		GO:0042107	GO:0042107	cytokine metabolic process	7/182	125/23210	5.94649e-05	0.00112857	0.000725303	Tnf/Tlr2/Nfkb1/Mapkapk2/Syk/Rela/Jak2	7													GO:0001763	GO:0001763	morphogenesis of a branching structure	9/104	240/23210	1.36184e-06	2.42105e-05	1.26589e-05	Il1b/Socs3/Cxcr4/Prdm1/Vegfa/Igf1/Tgm2/Ctnnb1/Tnf	9		GO:0061515	GO:0061515	myeloid cell development	5/193	78/23210	0.000487457	0.00753696	0.00554057
1	Prag1	0	1.28404	0.239	0.101	0	Prag1		GO:0071706	GO:0071706	tumor necrosis factor superfamily cytokine production	8/182	170/23210	6.09225e-05	0.00115015	0.00073917	Ccl4/Ccl3/Tlr2/Mapkapk2/Syk/Ripk2/Ptprj/Jak2	8													GO:0046886	GO:0046886	positive regulation of hormone biosynthetic process	4/104	19/23210	1.39994e-06	2.47568e-05	1.29446e-05	Il1b/Egr1/Igf1/Tnf	4		GO:0002263	GO:0002263	cell activation involved in immune response	9/193	273/23210	0.000488079	0.00753696	0.00554057
1	Ddit3	0	1.2788	0.607	0.336	0	Ddit3		GO:0050852	GO:0050852	T cell receptor signaling pathway	7/182	126/23210	6.2551e-05	0.00117471	0.000754956	Bcl2a1d/Malt1/Lcp2/Ripk2/Rela/Ptprj/Ezr	7													GO:0043900	GO:0043900	regulation of multi-organism process	11/104	391/23210	1.48031e-06	2.60411e-05	1.36161e-05	Il1b/Tnfaip3/Cxcr4/Prdm1/Bcl2l11/Zfp36/Igf1/Tlr2/Apoe/Trib1/Tnf	11		GO:1903555	GO:1903555	regulation of tumor necrosis factor superfamily cytokine production	7/193	166/23210	0.000491531	0.00755053	0.00555055
1	Gm16181	9.17118e-81	1.27661	0.052	0.022	1.83139e-76	Gm16181		GO:0032642	GO:0032642	regulation of chemokine production	6/182	88/23210	6.80989e-05	0.00127224	0.000817635	Tnf/Tlr2/Syk/Ripk2/Erbin/Adam17	6													GO:0043525	GO:0043525	positive regulation of neuron apoptotic process	6/104	79/23210	1.49221e-06	2.61137e-05	1.36541e-05	Il1b/Egr1/Bcl2l11/Mcl1/Ctnnb1/Tnf	6		GO:0060099	GO:0060099	regulation of phagocytosis, engulfment	3/193	19/23210	0.000497244	0.00755914	0.00555687
1	Srfbp1	0	1.27299	0.22	0.095	0	Srfbp1		GO:0022407	GO:0022407	regulation of cell-cell adhesion	12/182	395/23210	7.09539e-05	0.00131373	0.000844294	Tnf/Nlrp3/Sdc4/Icam1/Malt1/Cd44/Syk/Jag1/Ripk2/Rela/Jak2/Itga4	12													GO:0050663	GO:0050663	cytokine secretion	9/104	244/23210	1.56105e-06	2.6898e-05	1.40642e-05	Il1b/Tnfaip3/Cd14/Gas6/Rnf19b/Tlr2/Cadm1/Nlrp3/Tnf	9		GO:2000114	GO:2000114	regulation of establishment of cell polarity	3/193	19/23210	0.000497244	0.00755914	0.00555687
1	Stx6	0	1.27196	0.561	0.307	0	Stx6		GO:0032655	GO:0032655	regulation of interleukin-12 production	5/182	55/23210	7.10518e-05	0.00131373	0.000844294	Tlr2/Nfkb1/Cd40/Syk/Rela	5													GO:0071375	GO:0071375	cellular response to peptide hormone stimulus	9/104	244/23210	1.56105e-06	2.6898e-05	1.40642e-05	Il1b/Socs3/Irf1/Igf1/Zfp36l1/Sgk1/Nr4a1/Lpin2/Ctnnb1	9		GO:0045666	GO:0045666	positive regulation of neuron differentiation	12/193	461/23210	0.000505381	0.00762752	0.00560714
1	Aldh18a1	1.87555e-229	1.27053	0.134	0.056	3.74528e-225	Aldh18a1		GO:0050830	GO:0050830	defense response to Gram-positive bacterium	7/182	129/23210	7.26045e-05	0.00133555	0.00085832	Tnf/Nlrp3/Tlr2/Ripk2/Gbp2/Ncf1/Adam17	7													GO:1901215	GO:1901215	negative regulation of neuron death	9/104	244/23210	1.56105e-06	2.6898e-05	1.40642e-05	Vegfa/Igf1/Btg2/Gpnmb/Apoe/Cebpb/C5ar1/Rel/Ctnnb1	9		GO:0032640	GO:0032640	tumor necrosis factor production	7/193	167/23210	0.000509487	0.00762752	0.00560714
1	Exoc3l4	0	1.26753	0.467	0.258	0	Exoc3l4		GO:0032102	GO:0032102	negative regulation of response to external stimulus	11/182	336/23210	7.37044e-05	0.00134674	0.000865511	Cdkn1a/Nlrp3/Acod1/Nfkb1/Tnfrsf1b/Cd44/Fcgr2b/Sema4d/Pdgfb/Stap1/Aoah	11													GO:0002695	GO:0002695	negative regulation of leukocyte activation	8/104	182/23210	1.66202e-06	2.84918e-05	1.48975e-05	Tnfaip3/Prdm1/Irf1/Gpnmb/Cebpb/Sdc4/Lgals3/Nfkbid	8		GO:0090277	GO:0090277	positive regulation of peptide hormone secretion	6/193	120/23210	0.000509541	0.00762752	0.00560714
1	Psat1	4.11179e-244	1.26725	0.155	0.067	8.21084e-240	Psat1		GO:0042090	GO:0042090	interleukin-12 biosynthetic process	3/182	11/23210	7.47145e-05	0.00134674	0.000865511	Nfkb1/Syk/Rela	3													GO:0071407	GO:0071407	cellular response to organic cyclic compound	12/104	482/23210	1.72187e-06	2.92664e-05	1.53025e-05	Nfkbia/Il1b/Pde4b/Id3/Egr1/Zfp36/Igf1/Pim1/Zfp36l1/Sgk1/Ctnnb1/Tnf	12		GO:0061572	GO:0061572	actin filament bundle organization	7/193	168/23210	0.000527961	0.00779844	0.00573279
1	H2-Q7	1.05753e-297	1.2671	0.194	0.087	2.11178e-293	H2-Q7		GO:0043619	GO:0043619	regulation of transcription from RNA polymerase II promoter in response to oxidative stress	3/182	11/23210	7.47145e-05	0.00134674	0.000865511	Atf4/Sesn2/Hif1a	3													GO:0043367	GO:0043367	CD4-positive, alpha-beta T cell differentiation	6/104	81/23210	1.7297e-06	2.92664e-05	1.53025e-05	Cd83/Nfkbiz/Irf1/Nlrp3/Nfkbid/Bcl3	6		GO:0001774	GO:0001774	microglial cell activation	4/193	45/23210	0.000528933	0.00779844	0.00573279
1	Cpeb4	0	1.26031	0.955	0.707	0	Cpeb4		GO:0045075	GO:0045075	regulation of interleukin-12 biosynthetic process	3/182	11/23210	7.47145e-05	0.00134674	0.000865511	Nfkb1/Syk/Rela	3													GO:0061028	GO:0061028	establishment of endothelial barrier	5/104	45/23210	1.73699e-06	2.92664e-05	1.53025e-05	Il1b/Vegfa/Icam1/Ctnnb1/Tnf	5		GO:0002269	GO:0002269	leukocyte activation involved in inflammatory response	4/193	45/23210	0.000528933	0.00779844	0.00573279
1	Orai2	0	1.25629	0.696	0.391	0	Orai2		GO:0042533	GO:0042533	tumor necrosis factor biosynthetic process	4/182	30/23210	8.54692e-05	0.00152526	0.000980244	Tlr2/Mapkapk2/Syk/Jak2	4													GO:0018108	GO:0018108	peptidyl-tyrosine phosphorylation	10/104	319/23210	1.74205e-06	2.92664e-05	1.53025e-05	Socs3/Irf1/Vegfa/Igf1/Icam1/Gas6/Errfi1/Ncapg2/Trem2/Tnf	10		GO:0042129	GO:0042129	regulation of T cell proliferation	7/193	170/23210	0.00056651	0.00826936	0.00607897
1	Ccrl2	0	1.2552	0.904	0.564	0	Ccrl2		GO:0042534	GO:0042534	regulation of tumor necrosis factor biosynthetic process	4/182	30/23210	8.54692e-05	0.00152526	0.000980244	Tlr2/Mapkapk2/Syk/Jak2	4													GO:0045766	GO:0045766	positive regulation of angiogenesis	8/104	185/23210	1.87828e-06	3.13982e-05	1.64172e-05	Il1b/Cxcr4/Vegfa/Nfe2l2/Thbs1/C5ar1/Btg1/Lgals3	8		GO:0071706	GO:0071706	tumor necrosis factor superfamily cytokine production	7/193	170/23210	0.00056651	0.00826936	0.00607897
1	Cxcl2	0	1.24936	0.999	0.659	0	Cxcl2		GO:0032602	GO:0032602	chemokine production	6/182	92/23210	8.73168e-05	0.00155052	0.000996476	Tnf/Tlr2/Syk/Ripk2/Erbin/Adam17	6													GO:0018212	GO:0018212	peptidyl-tyrosine modification	10/104	322/23210	1.89443e-06	3.15113e-05	1.64763e-05	Socs3/Irf1/Vegfa/Igf1/Icam1/Gas6/Errfi1/Ncapg2/Trem2/Tnf	10		GO:0031589	GO:0031589	cell-substrate adhesion	10/193	339/23210	0.000572029	0.00828104	0.00608756
1	Col18a1	6.46269e-220	1.24932	0.172	0.083	1.29053e-215	Col18a1		GO:0044403	GO:0044403	symbiont process	11/182	343/23210	8.85083e-05	0.00156394	0.0010051	Tnf/Ccl4/Icam1/Tlr2/Tnip1/Denr/Gbp2/Itgav/Trim35/Ncf1/Larp1	11													GO:0043434	GO:0043434	response to peptide hormone	10/104	324/23210	2.00235e-06	3.31424e-05	1.73292e-05	Il1b/Socs3/Egr1/Irf1/Igf1/Zfp36l1/Sgk1/Nr4a1/Lpin2/Ctnnb1	10		GO:0002707	GO:0002707	negative regulation of lymphocyte mediated immunity	4/193	46/23210	0.000575571	0.00828104	0.00608756
1	Slc38a2	0	1.24645	0.96	0.734	0	Slc38a2		GO:0042113	GO:0042113	B cell activation	12/182	405/23210	8.98941e-05	0.00158064	0.00101583	Cdkn1a/Malt1/Cd40/Syk/Fcgr2b/Dock10/Ptprj/Foxp1/Rbpj/Id2/Notch2/Adam17	12													GO:0022408	GO:0022408	negative regulation of cell-cell adhesion	8/104	187/23210	2.03539e-06	3.35241e-05	1.75288e-05	Tnfaip3/Irf1/Vegfa/Gpnmb/Cebpb/Sdc4/Lgals3/Nfkbid	8		GO:0071621	GO:0071621	granulocyte chemotaxis	6/193	123/23210	0.00058074	0.00828104	0.00608756
1	Tnfaip3	0	1.24452	0.947	0.58	0	Tnfaip3		GO:0032615	GO:0032615	interleukin-12 production	5/182	58/23210	9.18276e-05	0.00160676	0.00103262	Tlr2/Nfkb1/Cd40/Syk/Rela	5													GO:0045862	GO:0045862	positive regulation of proteolysis	10/104	328/23210	2.23438e-06	3.66221e-05	1.91486e-05	Il1b/Bcl2l11/Rnf19b/Apoe/Nlrp3/Trib1/Trem2/Ctsd/Tnf/Tnip1	10		GO:0035855	GO:0035855	megakaryocyte development	3/193	20/23210	0.000581423	0.00828104	0.00608756
1	Arl5c	0	1.24257	0.737	0.457	0	Arl5c		GO:0042116	GO:0042116	macrophage activation	6/182	93/23210	9.27374e-05	0.0016148	0.00103779	Tnf/Tlr2/Syk/Stap1/Nampt/Jak2	6													GO:0002699	GO:0002699	positive regulation of immune effector process	9/104	259/23210	2.54894e-06	4.1575e-05	2.17383e-05	Nfkbiz/Il1b/Irf1/Tlr2/Cadm1/Cd28/Nlrp3/Nfkbid/Tnf	9		GO:1905153	GO:1905153	regulation of membrane invagination	3/193	20/23210	0.000581423	0.00828104	0.00608756
1	Spred1	0	1.24255	0.831	0.527	0	Spred1		GO:1903037	GO:1903037	regulation of leukocyte cell-cell adhesion	10/182	287/23210	9.43607e-05	0.00163513	0.00105085	Tnf/Nlrp3/Sdc4/Icam1/Malt1/Cd44/Syk/Ripk2/Rela/Itga4	10													GO:0045624	GO:0045624	positive regulation of T-helper cell differentiation	4/104	22/23210	2.61485e-06	4.2444e-05	2.21927e-05	Nfkbiz/Irf1/Nlrp3/Nfkbid	4		GO:0010639	GO:0010639	negative regulation of organelle organization	11/193	403/23210	0.000584777	0.00828858	0.0060931
1	Ddias	9.29545e-39	1.24163	0.019	0.007	1.85621e-34	Ddias		GO:1903532	GO:1903532	positive regulation of secretion by cell	13/182	472/23210	9.54153e-05	0.00164546	0.00105749	Tnf/Ccl3/Nlrp3/Sdc4/Tlr2/Clec4e/Syk/Ripk2/Casp4/Ezr/Clec5a/Jak2/Hif1a	13													GO:1904036	GO:1904036	negative regulation of epithelial cell apoptotic process	5/104	49/23210	2.6728e-06	4.3176e-05	2.25754e-05	Tnfaip3/Igf1/Icam1/Gas6/Nfe2l2	5		GO:0051489	GO:0051489	regulation of filopodium assembly	4/193	47/23210	0.000625056	0.00881689	0.00648147
1	Klf7	0	1.24135	0.82	0.499	0	Klf7		GO:0044419	GO:0044419	interspecies interaction between organisms	12/182	408/23210	9.63638e-05	0.00165386	0.00106289	Tnf/Ccl4/Icam1/Tlr2/Syk/Tnip1/Denr/Gbp2/Itgav/Trim35/Ncf1/Larp1	12													GO:0002221	GO:0002221	pattern recognition receptor signaling pathway	7/104	137/23210	2.8228e-06	4.53808e-05	2.37283e-05	Nfkbia/Tnfaip3/Irf1/Cd14/Tlr2/Tnf/Tnip1	7		GO:0006874	GO:0006874	cellular calcium ion homeostasis	12/193	473/23210	0.000633499	0.00889323	0.00653759
1	Cry1	0	1.23776	0.421	0.196	0	Cry1		GO:1905314	GO:1905314	semi-lunar valve development	4/182	31/23210	9.75327e-05	0.00166016	0.00106694	Tnfrsf1b/Jag1/Rbpj/Notch2	4													GO:0043370	GO:0043370	regulation of CD4-positive, alpha-beta T cell differentiation	5/104	50/23210	2.95925e-06	4.7348e-05	2.47568e-05	Cd83/Nfkbiz/Irf1/Nlrp3/Nfkbid	5		GO:0046578	GO:0046578	regulation of Ras protein signal transduction	8/193	228/23210	0.000667796	0.00933006	0.00685872
1	Gm20186	0	1.2377	0.217	0.1	0	Gm20186		GO:1902882	GO:1902882	regulation of response to oxidative stress	6/182	94/23210	9.84224e-05	0.00166016	0.00106694	Tnf/Slc7a11/Atf4/Foxp1/Sesn2/Hif1a	6													GO:0014015	GO:0014015	positive regulation of gliogenesis	6/104	89/23210	3.00884e-06	4.79133e-05	2.50524e-05	Il1b/Cxcr4/Igf1/Tlr2/Trem2/Tnf	6		GO:0006907	GO:0006907	pinocytosis	3/193	21/23210	0.000674189	0.00937474	0.00689156
1	Col11a2	1.24305e-77	1.23459	0.04	0.015	2.48224e-73	Col11a2		GO:0001781	GO:0001781	neutrophil apoptotic process	3/182	12/23210	9.90447e-05	0.00166016	0.00106694	Slc7a11/Cd44/Fcgr2b	3													GO:0002758	GO:0002758	innate immune response-activating signal transduction	7/104	139/23210	3.10853e-06	4.92672e-05	2.57603e-05	Nfkbia/Tnfaip3/Irf1/Cd14/Tlr2/Tnf/Tnip1	7		GO:0002762	GO:0002762	negative regulation of myeloid leukocyte differentiation	4/193	48/23210	0.000677483	0.00937611	0.00689257
1	Olr1	3.79277e-264	1.23354	0.156	0.065	7.57378e-260	Olr1		GO:0070423	GO:0070423	nucleotide-binding oligomerization domain containing signaling pathway	3/182	12/23210	9.90447e-05	0.00166016	0.00106694	Ripk2/Rela/Erbin	3													GO:1901342	GO:1901342	regulation of vasculature development	10/104	341/23210	3.15798e-06	4.9816e-05	2.60473e-05	Il1b/Egr1/Cxcr4/Vegfa/Nfe2l2/Thbs1/C5ar1/Btg1/Lgals3/Ctnnb1	10		GO:0010811	GO:0010811	positive regulation of cell-substrate adhesion	6/193	127/23210	0.000687421	0.00946899	0.00696084
1	Olfr111	3.56581e-58	1.23222	0.035	0.015	7.12056e-54	Olfr111		GO:0070431	GO:0070431	nucleotide-binding oligomerization domain containing 2 signaling pathway	3/182	12/23210	9.90447e-05	0.00166016	0.00106694	Ripk2/Rela/Erbin	3													GO:0071774	GO:0071774	response to fibroblast growth factor	6/104	90/23210	3.21213e-06	5.04334e-05	2.63701e-05	Ier2/Zfp36/Zfp36l1/Thbs1/Nr4a1/Ctnnb1	6		GO:0002262	GO:0002262	myeloid cell homeostasis	7/193	176/23210	0.000695754	0.0095245	0.00700165
1	Drd1	1.46651e-30	1.23028	0.022	0.01	2.92847e-26	Drd1		GO:0015807	GO:0015807	L-amino acid transport	5/182	59/23210	9.96976e-05	0.00166333	0.00106897	Tnf/Slc7a11/Slc7a1/Slc7a5/Slc7a8	5													GO:0001649	GO:0001649	osteoblast differentiation	8/104	199/23210	3.23297e-06	5.05245e-05	2.64177e-05	Id3/Vegfa/Igf1/Junb/H3f3b/Cebpb/Ctnnb1/Tnf	8		GO:1901653	GO:1901653	cellular response to peptide	9/193	287/23210	0.000697944	0.0095245	0.00700165
1	Stk40	0	1.22895	0.649	0.346	0	Stk40		GO:0006446	GO:0006446	regulation of translational initiation	5/182	60/23210	0.000108075	0.00179475	0.00115344	Tnf/Ppp1r15a/Eif4ebp1/Eif4g2/Larp1	5													GO:0002824	GO:0002824	positive regulation of adaptive immune response based on somatic recombination of immune receptors built from immunoglobulin superfamily domains	7/104	140/23210	3.2602e-06	5.07143e-05	2.65169e-05	Nfkbiz/Il1b/Irf1/Cd28/Nlrp3/Nfkbid/Tnf	7		GO:0002275	GO:0002275	myeloid cell activation involved in immune response	5/193	85/23210	0.000722754	0.00977217	0.00718372
1	Ezr	0	1.22791	0.634	0.362	0	Ezr		GO:0030279	GO:0030279	negative regulation of ossification	6/182	96/23210	0.000110623	0.00182289	0.00117152	Tnf/Sema4d/Rbpj/Id2/Bcor/Hif1a	6													GO:0032352	GO:0032352	positive regulation of hormone metabolic process	4/104	24/23210	3.77233e-06	5.81423e-05	3.04008e-05	Il1b/Egr1/Igf1/Tnf	4		GO:0014910	GO:0014910	regulation of smooth muscle cell migration	5/193	85/23210	0.000722754	0.00977217	0.00718372
1	Trim46	2.24609e-59	1.22742	0.035	0.014	4.48521e-55	Trim46		GO:1904646	GO:1904646	cellular response to amyloid-beta	4/182	32/23210	0.000110786	0.00182289	0.00117152	Icam1/Fcgr2b/Casp4/Itga4	4													GO:0032753	GO:0032753	positive regulation of interleukin-4 production	4/104	24/23210	3.77233e-06	5.81423e-05	3.04008e-05	Cd28/Nlrp3/Cebpb/Icosl	4		GO:0002474	GO:0002474	antigen processing and presentation of peptide antigen via MHC class I	4/193	49/23210	0.00073295	0.00986456	0.00725164
1	Ppp4r2	0	1.22659	0.868	0.618	0	Ppp4r2		GO:1902105	GO:1902105	regulation of leukocyte differentiation	10/182	294/23210	0.000115	0.00188359	0.00121053	Tnf/Ccl3/Nlrp3/Malt1/Cd44/Syk/Ripk2/Mitf/Id2/Notch2	10													GO:0061900	GO:0061900	glial cell activation	5/104	53/23210	3.96559e-06	6.0842e-05	3.18124e-05	Il1b/Tlr2/C5ar1/Trem2/Tnf	5		GO:0001906	GO:0001906	cell killing	7/193	179/23210	0.000768591	0.0102565	0.00753974
1	Sh3bgrl2	0	1.22543	0.492	0.264	0	Sh3bgrl2		GO:0071407	GO:0071407	cellular response to organic cyclic compound	13/182	482/23210	0.000117509	0.00190191	0.0012223	Tnf/Acod1/Nfkb1/Pim1/Atf4/Nfe2l1/Pdgfb/Eif4ebp1/Foxp1/Ezr/Rap1b/Jak2/Larp1	13													GO:0097529	GO:0097529	myeloid leukocyte migration	8/104	207/23210	4.327e-06	6.6085e-05	3.45539e-05	Il1b/Pde4b/Vegfa/Thbs1/Dusp1/C5ar1/Trem2/Lgals3	8		GO:0007187	GO:0007187	G protein-coupled receptor signaling pathway, coupled to cyclic nucleotide second messenger	8/193	233/23210	0.000769061	0.0102565	0.00753974
1	Pde4dip	0	1.22534	0.43	0.212	0	Pde4dip		GO:0010001	GO:0010001	glial cell differentiation	9/182	239/23210	0.000118232	0.00190191	0.0012223	Tlr2/Tnfrsf1b/Rela/Nfe2l1/Pdgfb/Ptprj/Id2/Kdm4a/Nab1	9													GO:0002821	GO:0002821	positive regulation of adaptive immune response	7/104	147/23210	4.50467e-06	6.84873e-05	3.58099e-05	Nfkbiz/Il1b/Irf1/Cd28/Nlrp3/Nfkbid/Tnf	7		GO:0051602	GO:0051602	response to electrical stimulus	3/193	22/23210	0.000775879	0.0102681	0.00754827
1	Tank	0	1.22427	0.814	0.51	0	Tank		GO:0043087	GO:0043087	regulation of GTPase activity	10/182	295/23210	0.000118239	0.00190191	0.0012223	Ccl4/Ccl3/Ccl9/Icam1/Cd40/Lims1/Dock10/Sema4d/Asap1/Plxna2	10													GO:0120162	GO:0120162	positive regulation of cold-induced thermogenesis	6/104	96/23210	4.68014e-06	7.08346e-05	3.70373e-05	Cxcr4/Vegfa/Kdm6b/Cebpb/Fabp5/Fabp4	6		GO:0008277	GO:0008277	regulation of G protein-coupled receptor signaling pathway	6/193	130/23210	0.00077693	0.0102681	0.00754827
1	Mthfd2	0	1.22137	0.875	0.546	0	Mthfd2		GO:0050851	GO:0050851	antigen receptor-mediated signaling pathway	10/182	295/23210	0.000118239	0.00190191	0.0012223	Bcl2a1d/Malt1/Lcp2/Syk/Fcgr2b/Ripk2/Rela/Stap1/Ptprj/Ezr	10													GO:0032653	GO:0032653	regulation of interleukin-10 production	5/104	55/23210	4.77326e-06	7.15989e-05	3.74369e-05	Cd83/Tlr2/Cd28/Trem2/Bcl3	5		GO:0000288	GO:0000288	nuclear-transcribed mRNA catabolic process, deadenylation-dependent decay	4/193	50/23210	0.000791551	0.0103218	0.00758778
1	Plcl1	2.36478e-27	1.22125	0.014	0.005	4.72223e-23	Plcl1		GO:0010660	GO:0010660	regulation of muscle cell apoptotic process	6/182	98/23210	0.000123995	0.00198558	0.00127607	Cflar/Nupr1/Atf4/Rbpj/Jak2/Camk2d	6													GO:0032655	GO:0032655	regulation of interleukin-12 production	5/104	55/23210	4.77326e-06	7.15989e-05	3.74369e-05	Tnfsf9/Irf1/Thbs1/Tlr2/Rel	5		GO:0061014	GO:0061014	positive regulation of mRNA catabolic process	4/193	50/23210	0.000791551	0.0103218	0.00758778
1	Arhgap22	2.0649e-230	1.21941	0.255	0.146	4.12339e-226	Arhgap22		GO:0010543	GO:0010543	regulation of platelet activation	4/182	33/23210	0.000125298	0.00199753	0.00128376	Plek/Syk/Pdgfb/Ptprj	4													GO:0045732	GO:0045732	positive regulation of protein catabolic process	8/104	210/23210	4.81114e-06	7.18463e-05	3.75663e-05	Il1b/Tnfaip3/Rnf19b/Apoe/Wwp1/Trib1/Trem2/Tnf	8		GO:0071675	GO:0071675	regulation of mononuclear cell migration	4/193	50/23210	0.000791551	0.0103218	0.00758778
1	Mitf	0	1.21922	0.728	0.446	0	Mitf		GO:0002697	GO:0002697	regulation of immune effector process	12/182	420/23210	0.000126415	0.00199802	0.00128407	Tnf/Nlrp3/Tlr2/Malt1/Cd40/Tnfrsf1b/Syk/Fcgr2b/Ripk2/Ptprj/Foxp1/Dtx3l	12													GO:0001824	GO:0001824	blastocyst development	7/104	149/23210	4.92528e-06	7.32254e-05	3.82874e-05	Igf1/Junb/Skil/Cited2/Ncapg2/Tgfbr1/Mxi1	7		GO:0002697	GO:0002697	regulation of immune effector process	11/193	420/23210	0.000820451	0.0106513	0.00783001
1	Lad1	1.69991e-19	1.2138	0.016	0.008	3.39454e-15	Lad1		GO:0002437	GO:0002437	inflammatory response to antigenic stimulus	5/182	62/23210	0.000126443	0.00199802	0.00128407	Tnf/Icam1/Fcgr2b/Rbpj/Notch2	5													GO:0042060	GO:0042060	wound healing	10/104	360/23210	5.09881e-06	7.54713e-05	3.94617e-05	Cxcr4/Ifrd1/Igf1/Gas6/Nfe2l2/Thbs1/Apoe/Sdc4/Cdkn1a/Entpd1	10		GO:0055074	GO:0055074	calcium ion homeostasis	12/193	489/23210	0.000845842	0.0108391	0.00796804
1	Phf19	1.77358e-21	1.21204	0.011	0.004	3.54166e-17	Phf19		GO:0035872	GO:0035872	nucleotide-binding domain, leucine rich repeat containing receptor signaling pathway	3/182	13/23210	0.000128016	0.00200521	0.00128869	Ripk2/Rela/Erbin	3													GO:0050707	GO:0050707	regulation of cytokine secretion	8/104	213/23210	5.34042e-06	7.8701e-05	4.11504e-05	Il1b/Tnfaip3/Cd14/Gas6/Tlr2/Cadm1/Nlrp3/Tnf	8		GO:0045619	GO:0045619	regulation of lymphocyte differentiation	7/193	182/23210	0.000847334	0.0108391	0.00796804
1	Gem	0	1.21004	0.353	0.141	0	Gem		GO:0038094	GO:0038094	Fc-gamma receptor signaling pathway	3/182	13/23210	0.000128016	0.00200521	0.00128869	Clec4e/Fcgr2b/Ptprj	3													GO:0008406	GO:0008406	gonad development	8/104	214/23210	5.52746e-06	8.11016e-05	4.24056e-05	Bcl2l11/Vegfa/Icam1/Cited2/H3f3b/Cebpb/Tgfbr1/Hmgb2	8		GO:0043087	GO:0043087	regulation of GTPase activity	9/193	295/23210	0.000847691	0.0108391	0.00796804
1	9130230L23Rik	2.10173e-72	1.20822	0.043	0.018	4.19695e-68	9130230L23Rik		GO:0022409	GO:0022409	positive regulation of cell-cell adhesion	9/182	242/23210	0.000129906	0.00202598	0.00130204	Tnf/Nlrp3/Icam1/Malt1/Cd44/Syk/Ripk2/Rela/Itga4	9													GO:0046661	GO:0046661	male sex differentiation	7/104	152/23210	5.61717e-06	8.20596e-05	4.29065e-05	Bcl2l11/Icam1/Cited2/H3f3b/Tgfbr1/Hmgb2/Ctnnb1	7		GO:0022411	GO:0022411	cellular component disassembly	10/193	357/23210	0.000850091	0.0108391	0.00796804
1	Mapkbp1	2.88099e-232	1.20729	0.139	0.058	5.75305e-228	Mapkbp1		GO:0045639	GO:0045639	positive regulation of myeloid cell differentiation	6/182	99/23210	0.000131145	0.00203643	0.00130876	Tnf/Ccl3/Jag1/Id2/Notch2/Hif1a	6													GO:0035265	GO:0035265	organ growth	8/104	215/23210	5.72002e-06	8.32002e-05	4.35029e-05	Bcl2l11/Igf1/Pim1/Cited2/Thbs1/S1pr1/Tgfbr1/Ctnnb1	8		GO:0061001	GO:0061001	regulation of dendritic spine morphogenesis	4/193	51/23210	0.000853385	0.0108391	0.00796804
1	Bach2	1.44954e-109	1.20671	0.052	0.019	2.89459e-105	Bach2		GO:0042060	GO:0042060	wound healing	11/182	360/23210	0.000135418	0.00209207	0.00134452	Cdkn1a/Plek/Cflar/Sdc4/Slc7a11/Cd44/Syk/Pdgfb/Ptprj/Notch2/Hif1a	11													GO:0007548	GO:0007548	sex differentiation	9/104	288/23210	6.03845e-06	8.70781e-05	4.55305e-05	Bcl2l11/Vegfa/Icam1/Cited2/H3f3b/Cebpb/Tgfbr1/Hmgb2/Ctnnb1	9		GO:0006470	GO:0006470	protein dephosphorylation	8/193	238/23210	0.000882335	0.0111176	0.00817279
1	Aars	0	1.20407	0.744	0.443	0	Aars		GO:0032722	GO:0032722	positive regulation of chemokine production	5/182	63/23210	0.000136478	0.00209207	0.00134452	Tnf/Tlr2/Syk/Ripk2/Adam17	5													GO:0072593	GO:0072593	reactive oxygen species metabolic process	9/104	288/23210	6.03845e-06	8.70781e-05	4.55305e-05	Il1b/Igf1/Icam1/Nfe2l2/Thbs1/Tlr2/Gadd45a/Cdkn1a/Tnf	9		GO:1903077	GO:1903077	negative regulation of protein localization to plasma membrane	3/193	23/23210	0.000886822	0.0111176	0.00817279
1	Stard5	0	1.19244	0.536	0.289	0	Stard5		GO:0070059	GO:0070059	intrinsic apoptotic signaling pathway in response to endoplasmic reticulum stress	5/182	63/23210	0.000136478	0.00209207	0.00134452	Herpud1/Atf4/Casp4/Ddit3/Trib3	5													GO:0032615	GO:0032615	interleukin-12 production	5/104	58/23210	6.2206e-06	8.93214e-05	4.67035e-05	Tnfsf9/Irf1/Thbs1/Tlr2/Rel	5		GO:0007229	GO:0007229	integrin-mediated signaling pathway	5/193	89/23210	0.000890471	0.0111176	0.00817279
1	Relb	0	1.19174	0.662	0.379	0	Relb		GO:0046330	GO:0046330	positive regulation of JNK cascade	7/182	143/23210	0.000138509	0.00211418	0.00135872	Tnf/Syk/Fcgr2b/Ripk2/Zeb2/Ncf1/Sash1	7													GO:1901222	GO:1901222	regulation of NIK/NF-kappaB signaling	6/104	101/23210	6.28354e-06	8.98413e-05	4.69753e-05	Il1b/Cd14/Tlr2/Nlrp3/Trem2/Tnf	6		GO:1904035	GO:1904035	regulation of epithelial cell apoptotic process	5/193	89/23210	0.000890471	0.0111176	0.00817279
1	Ccl2	9.99352e-288	1.191	0.267	0.141	1.99561e-283	Ccl2		GO:0002064	GO:0002064	epithelial cell development	9/182	247/23210	0.000151502	0.0023027	0.00147988	Tnf/Clic4/Icam1/Jag1/Pdgfb/Ezr/Rap1b/Notch2/Hif1a	9													GO:0045137	GO:0045137	development of primary sexual characteristics	8/104	218/23210	6.33212e-06	9.01521e-05	4.71378e-05	Bcl2l11/Vegfa/Icam1/Cited2/H3f3b/Cebpb/Tgfbr1/Hmgb2	8		GO:0043393	GO:0043393	regulation of protein binding	8/193	240/23210	0.000931233	0.0115773	0.00851069
1	2700081O15Rik	7.47949e-39	1.18693	0.026	0.011	1.49358e-34	2700081O15Rik		GO:0016236	GO:0016236	macroautophagy	8/182	194/23210	0.000152635	0.00231013	0.00148466	Sqstm1/Tlr2/Nupr1/Ripk2/Rab12/Sesn2/Larp1/Hif1a	8													GO:0031098	GO:0031098	stress-activated protein kinase signaling cascade	9/104	290/23210	6.38487e-06	9.01849e-05	4.71549e-05	Il1b/Zfp36/Vegfa/Zfp36l1/Dusp1/Errfi1/Gadd45a/Trib1/Tnf	9		GO:0035023	GO:0035023	regulation of Rho protein signal transduction	6/193	135/23210	0.000945829	0.0117091	0.00860761
1	Slc7a2	2.31131e-213	1.18657	0.242	0.138	4.61545e-209	Slc7a2		GO:0033627	GO:0033627	cell adhesion mediated by integrin	5/182	65/23210	0.000158366	0.00237702	0.00152764	Icam1/Syk/Itgav/Itga4/Adam17	5													GO:0051896	GO:0051896	regulation of protein kinase B signaling	7/104	155/23210	6.3881e-06	9.01849e-05	4.71549e-05	Vegfa/Igf1/Gas6/Thbs1/Cd28/Tgfbr1/Tnf	7		GO:0072503	GO:0072503	cellular divalent inorganic cation homeostasis	12/193	497/23210	0.000972537	0.011968	0.0087979
1	Lims1	0	1.18569	0.932	0.726	0	Lims1		GO:1904707	GO:1904707	positive regulation of vascular smooth muscle cell proliferation	4/182	35/23210	0.000158379	0.00237702	0.00152764	Tnf/Pdgfb/Jak2/Camk2d	4													GO:0032613	GO:0032613	interleukin-10 production	5/104	59/23210	6.7725e-06	9.52118e-05	4.97833e-05	Cd83/Tlr2/Cd28/Trem2/Bcl3	5		GO:0022409	GO:0022409	positive regulation of cell-cell adhesion	8/193	242/23210	0.000982281	0.011968	0.0087979
1	Zfp697	1.34616e-50	1.18422	0.035	0.016	2.68815e-46	Zfp697		GO:0071803	GO:0071803	positive regulation of podosome assembly	3/182	14/23210	0.00016199	0.00240727	0.00154709	Tnf/Asap1/Lcp1	3													GO:0042176	GO:0042176	regulation of protein catabolic process	10/104	378/23210	7.81798e-06	0.000109452	5.7229e-05	Il1b/Tnfaip3/Rnf19b/Apoe/Wwp1/Trib1/Trem2/N4bp1/Odc1/Tnf	10		GO:0017148	GO:0017148	negative regulation of translation	6/193	136/23210	0.000982755	0.011968	0.0087979
1	Reps1	0	1.18294	0.41	0.211	0	Reps1		GO:0002224	GO:0002224	toll-like receptor signaling pathway	6/182	103/23210	0.00016308	0.00240727	0.00154709	Tnf/Acod1/Tlr2/Mapkapk2/Tnip1/Ripk2	6													GO:0055017	GO:0055017	cardiac muscle tissue growth	6/104	105/23210	7.86476e-06	0.00010965	5.73325e-05	Igf1/Pim1/Cited2/S1pr1/Tgfbr1/Ctnnb1	6		GO:0061900	GO:0061900	glial cell activation	4/193	53/23210	0.000987134	0.011968	0.0087979
1	Sh3bp4	0	1.18014	0.229	0.098	0	Sh3bp4		GO:0010657	GO:0010657	muscle cell apoptotic process	6/182	103/23210	0.00016308	0.00240727	0.00154709	Cflar/Nupr1/Atf4/Rbpj/Jak2/Camk2d	6													GO:0048732	GO:0048732	gland development	11/104	467/23210	8.07159e-06	0.000112068	5.85971e-05	Tnfaip3/Bcl2l11/Vegfa/Igf1/Cited2/Tgm2/Cadm1/Cebpb/Tgfbr1/Ctnnb1/Tnf	11		GO:1900024	GO:1900024	regulation of substrate adhesion-dependent cell spreading	4/193	53/23210	0.000987134	0.011968	0.0087979
1	Zdhhc2	1.30353e-19	1.17894	0.015	0.007	2.60301e-15	Zdhhc2		GO:0043255	GO:0043255	regulation of carbohydrate biosynthetic process	6/182	103/23210	0.00016308	0.00240727	0.00154709	Plek/Nfkb1/Pdgfb/Dyrk2/Sesn2/Hif1a	6													GO:0035690	GO:0035690	cellular response to drug	10/104	380/23210	8.18613e-06	0.000113191	5.91841e-05	Il1b/Tnfaip3/Pde4b/Egr1/Gas6/Nfe2l2/Thbs1/Kdm6b/Ctnnb1/Tnf	10		GO:0050870	GO:0050870	positive regulation of T cell activation	7/193	187/23210	0.000992601	0.0119847	0.00881022
1	Slfn2	0	1.17889	0.982	0.828	0	Slfn2		GO:1901214	GO:1901214	regulation of neuron death	11/182	368/23210	0.000163961	0.00241037	0.00154907	Tnf/Ccl3/Slc7a11/Cpeb4/Tnfrsf1b/Atf4/Fcgr2b/Aars/Ddit3/Jak2/Hif1a	11													GO:0034248	GO:0034248	regulation of cellular amide metabolic process	10/104	382/23210	8.56918e-06	0.000118002	6.16996e-05	Zfp36/Igf1/Zfp36l1/Nfe2l2/Thbs1/Btg2/Apoe/Ppp1r15a/Tnf/Bcl3	10		GO:0032878	GO:0032878	regulation of establishment or maintenance of cell polarity	3/193	24/23210	0.00100734	0.0121128	0.00890436
1	Tnfsf9	0	1.17889	0.65	0.28	0	Tnfsf9		GO:1901184	GO:1901184	regulation of ERBB signaling pathway	5/182	66/23210	0.000170268	0.00249286	0.00160209	Ptprj/Ptpn12/Rbpj/Ncf1/Adam17	5													GO:0002218	GO:0002218	activation of innate immune response	7/104	164/23210	9.24706e-06	0.000126817	6.63087e-05	Nfkbia/Tnfaip3/Irf1/Cd14/Tlr2/Tnf/Tnip1	7		GO:0034341	GO:0034341	response to interferon-gamma	6/193	137/23210	0.00102078	0.0122244	0.00898637
1	Fam177a	0	1.17769	0.265	0.131	0	Fam177a		GO:1903825	GO:1903825	organic acid transmembrane transport	6/182	104/23210	0.000171951	0.00249712	0.00160483	Tnf/Slc7a11/Slc38a2/Slc7a1/Slc7a5/Slc7a8	6													GO:0032677	GO:0032677	regulation of interleukin-8 production	5/104	63/23210	9.37443e-06	0.000127523	6.66777e-05	Il1b/Cd14/Tlr2/Tnf/Bcl3	5		GO:0016311	GO:0016311	dephosphorylation	10/193	366/23210	0.00102609	0.012238	0.00899638
1	Src	0	1.17617	0.276	0.14	0	Src		GO:1905039	GO:1905039	carboxylic acid transmembrane transport	6/182	104/23210	0.000171951	0.00249712	0.00160483	Tnf/Slc7a11/Slc38a2/Slc7a1/Slc7a5/Slc7a8	6													GO:0042093	GO:0042093	T-helper cell differentiation	5/104	63/23210	9.37443e-06	0.000127523	6.66777e-05	Nfkbiz/Irf1/Nlrp3/Nfkbid/Bcl3	5		GO:0071375	GO:0071375	cellular response to peptide hormone stimulus	8/193	244/23210	0.00103555	0.0123008	0.00904255
1	Helz2	0	1.17273	0.257	0.114	0	Helz2		GO:0051222	GO:0051222	positive regulation of protein transport	12/182	435/23210	0.000175005	0.00253122	0.00162674	Tnf/Ccl3/Nlrp3/Tlr2/Clec4e/Syk/Ripk2/Casp4/Ezr/Clec5a/Jak2/Hif1a	12													GO:0042533	GO:0042533	tumor necrosis factor biosynthetic process	4/104	30/23210	9.53e-06	0.000128598	6.72398e-05	Thbs1/Tlr2/Errfi1/Bcl3	4		GO:0006911	GO:0006911	phagocytosis, engulfment	7/193	189/23210	0.00105592	0.0124922	0.00918324
1	Mtbp	4.43649e-79	1.17168	0.05	0.021	8.85923e-75	Mtbp		GO:0032735	GO:0032735	positive regulation of interleukin-12 production	4/182	36/23210	0.000177091	0.00255111	0.00163953	Tlr2/Cd40/Syk/Rela	4													GO:0042534	GO:0042534	regulation of tumor necrosis factor biosynthetic process	4/104	30/23210	9.53e-06	0.000128598	6.72398e-05	Thbs1/Tlr2/Errfi1/Bcl3	4		GO:0070372	GO:0070372	regulation of ERK1 and ERK2 cascade	9/193	306/23210	0.00109531	0.0129062	0.00948762
1	Ppfia3	7.80121e-265	1.17075	0.194	0.092	1.55782e-260	Ppfia3		GO:0050728	GO:0050728	negative regulation of inflammatory response	7/182	149/23210	0.000178652	0.00256331	0.00164736	Nlrp3/Acod1/Nfkb1/Tnfrsf1b/Cd44/Fcgr2b/Aoah	7													GO:0043122	GO:0043122	regulation of I-kappaB kinase/NF-kappaB signaling	7/104	165/23210	9.62155e-06	0.000129314	6.76142e-05	Il1b/Tnfaip3/Tgm2/Ctnnb1/Nfkbid/Tnf/Tnip1	7		GO:0002478	GO:0002478	antigen processing and presentation of exogenous peptide antigen	3/193	25/23210	0.00113773	0.013194	0.0096992
1	Rapgef2	0	1.16985	0.532	0.285	0	Rapgef2		GO:0001885	GO:0001885	endothelial cell development	5/182	67/23210	0.000182841	0.00261295	0.00167927	Tnf/Clic4/Icam1/Ezr/Rap1b	5													GO:0045765	GO:0045765	regulation of angiogenesis	9/104	307/23210	1.00837e-05	0.000133496	6.9801e-05	Il1b/Cxcr4/Vegfa/Nfe2l2/Thbs1/C5ar1/Btg1/Lgals3/Ctnnb1	9		GO:0090023	GO:0090023	positive regulation of neutrophil chemotaxis	3/193	25/23210	0.00113773	0.013194	0.0096992
1	Parp14	0	1.16981	0.399	0.22	0	Parp14		GO:0006865	GO:0006865	amino acid transport	7/182	150/23210	0.000186175	0.00263956	0.00169637	Tnf/Slc7a11/Slc38a2/Slc7a1/Nfe2l1/Slc7a5/Slc7a8	7													GO:0002294	GO:0002294	CD4-positive, alpha-beta T cell differentiation involved in immune response	5/104	64/23210	1.01329e-05	0.000133496	6.9801e-05	Nfkbiz/Irf1/Nlrp3/Nfkbid/Bcl3	5		GO:0120033	GO:0120033	negative regulation of plasma membrane bounded cell projection assembly	3/193	25/23210	0.00113773	0.013194	0.0096992
1	Slc25a25	0	1.16877	0.386	0.179	0	Slc25a25		GO:0014013	GO:0014013	regulation of gliogenesis	7/182	150/23210	0.000186175	0.00263956	0.00169637	Tnf/Tlr2/Tnfrsf1b/Rela/Stap1/Id2/Kdm4a	7													GO:2000514	GO:2000514	regulation of CD4-positive, alpha-beta T cell activation	5/104	64/23210	1.01329e-05	0.000133496	6.9801e-05	Cd83/Nfkbiz/Irf1/Nlrp3/Nfkbid	5		GO:1904376	GO:1904376	negative regulation of protein localization to cell periphery	3/193	25/23210	0.00113773	0.013194	0.0096992
1	Rela	0	1.1665	0.806	0.541	0	Rela		GO:0032633	GO:0032633	interleukin-4 production	4/182	37/23210	0.000197347	0.00277602	0.00178407	Nlrp3/Syk/Rbpj/Notch2	4													GO:0032621	GO:0032621	interleukin-18 production	3/104	10/23210	1.02506e-05	0.000133496	6.9801e-05	Tlr2/Nlrp3/Tnf	3		GO:0032869	GO:0032869	cellular response to insulin stimulus	7/193	193/23210	0.00119205	0.0137696	0.0101223
1	Vegfc	1.28192e-57	1.16565	0.034	0.014	2.55986e-53	Vegfc		GO:0061756	GO:0061756	leukocyte adhesion to vascular endothelial cell	4/182	37/23210	0.000197347	0.00277602	0.00178407	Tnf/Icam1/Rela/Itga4	4													GO:0060982	GO:0060982	coronary artery morphogenesis	3/104	10/23210	1.02506e-05	0.000133496	6.9801e-05	Vegfa/Tgfbr1/Ctnnb1	3		GO:0002704	GO:0002704	negative regulation of leukocyte mediated immunity	4/193	56/23210	0.00121441	0.0139729	0.0102717
1	Akna	0	1.16448	0.481	0.237	0	Akna		GO:0072010	GO:0072010	glomerular epithelium development	3/182	15/23210	0.000201321	0.00279898	0.00179883	Jag1/Pdgfb/Notch2	3													GO:0070391	GO:0070391	response to lipoteichoic acid	3/104	10/23210	1.02506e-05	0.000133496	6.9801e-05	Cd14/Tlr2/Trem2	3		GO:0002706	GO:0002706	regulation of lymphocyte mediated immunity	7/193	195/23210	0.00126509	0.0144427	0.0106171
1	Denr	0	1.16001	0.81	0.537	0	Denr		GO:0098926	GO:0098926	postsynaptic signal transduction	3/182	15/23210	0.000201321	0.00279898	0.00179883	Rela/Abi1/Jak2	3													GO:0071223	GO:0071223	cellular response to lipoteichoic acid	3/104	10/23210	1.02506e-05	0.000133496	6.9801e-05	Cd14/Tlr2/Trem2	3		GO:0050731	GO:0050731	positive regulation of peptidyl-tyrosine phosphorylation	7/193	195/23210	0.00126509	0.0144427	0.0106171
1	Fcgr2b	0	1.15931	0.803	0.586	0	Fcgr2b		GO:0099527	GO:0099527	postsynapse to nucleus signaling pathway	3/182	15/23210	0.000201321	0.00279898	0.00179883	Rela/Abi1/Jak2	3													GO:2000318	GO:2000318	positive regulation of T-helper 17 type immune response	3/104	10/23210	1.02506e-05	0.000133496	6.9801e-05	Nfkbiz/Nlrp3/Nfkbid	3		GO:0090025	GO:0090025	regulation of monocyte chemotaxis	3/193	26/23210	0.0012783	0.0145369	0.0106864
1	Tsc22d1	0	1.15801	0.407	0.249	0	Tsc22d1		GO:0051403	GO:0051403	stress-activated MAPK cascade	9/182	257/23210	0.000203753	0.00282186	0.00181353	Tnf/Mapkapk2/Syk/Fcgr2b/Ripk2/Ezr/Zeb2/Ncf1/Sash1	9													GO:0045930	GO:0045930	negative regulation of mitotic cell cycle	8/104	233/23210	1.02914e-05	0.000133509	6.98081e-05	Zfp36l1/Btg2/Gpnmb/Gadd45a/Cdkn1a/Btg1/Ctnnb1/Tnf	8		GO:0050854	GO:0050854	regulation of antigen receptor-mediated signaling pathway	4/193	57/23210	0.00129767	0.0147002	0.0108064
1	Spryd7	0	1.15512	0.71	0.406	0	Spryd7		GO:0045926	GO:0045926	negative regulation of growth	9/182	258/23210	0.000209715	0.00289326	0.00185942	Gdf15/Cdkn1a/Osgin2/Sema4d/Ptprj/Foxp1/Sesn2/Notch2/Hif1a	9													GO:0002688	GO:0002688	regulation of leukocyte chemotaxis	6/104	111/23210	1.0828e-05	0.000139931	7.31658e-05	Il1b/Vegfa/Gas6/Thbs1/Dusp1/C5ar1	6		GO:0002444	GO:0002444	myeloid leukocyte mediated immunity	5/193	97/23210	0.0013107	0.0147908	0.010873
1	Rras2	1.51551e-31	1.15418	0.031	0.016	3.02633e-27	Rras2		GO:0030316	GO:0030316	osteoclast differentiation	6/182	108/23210	0.000211321	0.00290425	0.00186648	Tnf/Ccl3/Fam20c/Mitf/Snx10/Notch2	6													GO:2000352	GO:2000352	negative regulation of endothelial cell apoptotic process	4/104	31/23210	1.09042e-05	0.000140279	7.33475e-05	Tnfaip3/Icam1/Gas6/Nfe2l2	4		GO:0048872	GO:0048872	homeostasis of number of cells	9/193	315/23210	0.00133889	0.0150509	0.0110643
1	Fzd5	5.04406e-297	1.15362	0.184	0.079	1.00725e-292	Fzd5		GO:0002699	GO:0002699	positive regulation of immune effector process	9/182	259/23210	0.000215821	0.00295477	0.00189895	Tnf/Nlrp3/Tlr2/Malt1/Cd40/Syk/Ripk2/Ptprj/Foxp1	9													GO:0002293	GO:0002293	alpha-beta T cell differentiation involved in immune response	5/104	65/23210	1.09384e-05	0.000140279	7.33475e-05	Nfkbiz/Irf1/Nlrp3/Nfkbid/Bcl3	5		GO:0009743	GO:0009743	response to carbohydrate	7/193	198/23210	0.00138116	0.0154081	0.0113268
1	Fchsd2	0	1.15271	0.482	0.291	0	Fchsd2		GO:0042149	GO:0042149	cellular response to glucose starvation	4/182	38/23210	0.000219221	0.00296735	0.00190703	Cpeb4/Atf4/Asns/Sesn2	4													GO:0001892	GO:0001892	embryonic placenta development	6/104	112/23210	1.13997e-05	0.000145087	7.58616e-05	Socs3/Prdm1/Junb/Zfp36l1/Cited2/Cebpb	6		GO:0099024	GO:0099024	plasma membrane invagination	7/193	198/23210	0.00138116	0.0154081	0.0113268
1	Mad2l1	2.38231e-142	1.14536	0.113	0.054	4.75723e-138	Mad2l1		GO:1902475	GO:1902475	L-alpha-amino acid transmembrane transport	4/182	38/23210	0.000219221	0.00296735	0.00190703	Tnf/Slc7a11/Slc7a1/Slc7a5	4													GO:0008630	GO:0008630	intrinsic apoptotic signaling pathway in response to DNA damage	6/104	112/23210	1.13997e-05	0.000145087	7.58616e-05	Bcl2l11/Skil/Mcl1/Cdkn1a/Tnf/Bcl3	6		GO:0045055	GO:0045055	regulated exocytosis	8/193	256/23210	0.00140567	0.0156221	0.0114841
1	Map3k6	1.32247e-64	1.14507	0.043	0.019	2.64084e-60	Map3k6		GO:1904645	GO:1904645	response to amyloid-beta	4/182	38/23210	0.000219221	0.00296735	0.00190703	Icam1/Fcgr2b/Casp4/Itga4	4													GO:0048871	GO:0048871	multicellular organismal homeostasis	11/104	486/23210	1.17215e-05	0.000148619	7.77085e-05	Il1b/Egr1/Cxcr4/Vegfa/Kdm6b/S1pr1/Cebpb/Ctnnb1/Fabp5/Fabp4/Tnf	11		GO:0036037	GO:0036037	CD8-positive, alpha-beta T cell activation	3/193	27/23210	0.00142933	0.0157656	0.0115896
1	Plekhh3	1.76996e-191	1.14407	0.129	0.057	3.53444e-187	Plekhh3		GO:0001503	GO:0001503	ossification	11/182	381/23210	0.000221221	0.00298315	0.00191719	Tnf/Fam20c/Jag1/Sema4d/Snx10/Clec5a/Rbpj/Id2/Bcor/Nab1/Hif1a	11													GO:0002287	GO:0002287	alpha-beta T cell activation involved in immune response	5/104	66/23210	1.17931e-05	0.000148965	7.78894e-05	Nfkbiz/Irf1/Nlrp3/Nfkbid/Bcl3	5		GO:0071624	GO:0071624	positive regulation of granulocyte chemotaxis	3/193	27/23210	0.00142933	0.0157656	0.0115896
1	Grk3	1.41259e-246	1.14108	0.184	0.087	2.82081e-242	Grk3		GO:0002819	GO:0002819	regulation of adaptive immune response	8/182	205/23210	0.000222388	0.00298766	0.00192008	Tnf/Nlrp3/Malt1/Cd40/Tnfrsf1b/Cd44/Fcgr2b/Ripk2	8													GO:0045444	GO:0045444	fat cell differentiation	8/104	238/23210	1.20055e-05	0.000151081	7.89955e-05	Zfp36/Vegfa/Igf1/Zfp36l1/Nr4a1/Cebpb/Fabp4/Tnf	8		GO:0032755	GO:0032755	positive regulation of interleukin-6 production	5/193	99/23210	0.00143537	0.015773	0.011595
1	Hivep1	0	1.14	0.478	0.253	0	Hivep1		GO:0034248	GO:0034248	regulation of cellular amide metabolic process	11/182	382/23210	0.000226251	0.00302822	0.00194615	Tnf/Slc7a11/Ppp1r15a/Cpeb4/Eif4ebp1/Aars/Larp4b/Eif4g2/Sesn2/Gtpbp2/Larp1	11													GO:0010001	GO:0010001	glial cell differentiation	8/104	239/23210	1.23757e-05	0.00015455	8.08093e-05	Il1b/Cxcr4/Igf1/Tlr2/C5ar1/Trem2/Ctnnb1/Pmp22	8		GO:0042326	GO:0042326	negative regulation of phosphorylation	11/193	452/23210	0.00147811	0.016182	0.0118957
1	Il1a	0	1.13761	0.416	0.22	0	Il1a		GO:0001776	GO:0001776	leukocyte homeostasis	6/182	110/23210	0.000233501	0.00311364	0.00200105	Slc7a11/Cd44/Fcgr2b/Dock10/Hif1a/Adam17	6													GO:0032743	GO:0032743	positive regulation of interleukin-2 production	4/104	32/23210	1.24192e-05	0.00015455	8.08093e-05	Cd83/Il1b/Pde4b/Cd28	4		GO:0051056	GO:0051056	regulation of small GTPase mediated signal transduction	8/193	259/23210	0.0015129	0.0165013	0.0121304
1	Ehd1	0	1.13168	0.942	0.683	0	Ehd1		GO:0002292	GO:0002292	T cell differentiation involved in immune response	5/182	71/23210	0.000240348	0.00318129	0.00204453	Nlrp3/Malt1/Clec4e/Ripk2/Foxp1	5													GO:0097242	GO:0097242	amyloid-beta clearance	4/104	32/23210	1.24192e-05	0.00015455	8.08093e-05	Apoe/C5ar1/Trem2/Tnf	4		GO:0051651	GO:0051651	maintenance of location in cell	5/193	101/23210	0.00156857	0.0170451	0.0125302
1	Tnfsf15	1.8698e-200	1.13038	0.131	0.057	3.7338e-196	Tnfsf15		GO:0014068	GO:0014068	positive regulation of phosphatidylinositol 3-kinase signaling	5/182	71/23210	0.000240348	0.00318129	0.00204453	Tnf/Sema4d/Pdgfb/Ncf1/Jak2	5													GO:0043534	GO:0043534	blood vessel endothelial cell migration	6/104	114/23210	1.26163e-05	0.000155703	8.14126e-05	Vegfa/Igf1/Nfe2l2/Thbs1/Nr4a1/Apoe	6		GO:1903039	GO:1903039	positive regulation of leukocyte cell-cell adhesion	7/193	203/23210	0.00159295	0.0172462	0.012678
1	Htr2a	2.25746e-60	1.12942	0.041	0.018	4.50792e-56	Htr2a		GO:0009620	GO:0009620	response to fungus	4/182	39/23210	0.000242788	0.00319004	0.00205015	Tlr2/Malt1/Syk/Ncf1	4													GO:0060419	GO:0060419	heart growth	6/104	114/23210	1.26163e-05	0.000155703	8.14126e-05	Igf1/Pim1/Cited2/S1pr1/Tgfbr1/Ctnnb1	6		GO:0071322	GO:0071322	cellular response to carbohydrate stimulus	6/193	150/23210	0.00162521	0.0175308	0.0128872
1	Clcf1	3.34382e-51	1.12585	0.045	0.022	6.67726e-47	Clcf1		GO:0050931	GO:0050931	pigment cell differentiation	4/182	39/23210	0.000242788	0.00319004	0.00205015	Gnaq/Mitf/Rab32/Zeb2	4													GO:0050708	GO:0050708	regulation of protein secretion	11/104	490/23210	1.26509e-05	0.000155703	8.14126e-05	Il1b/Tnfaip3/Igf1/Cd14/Gas6/Tlr2/Cadm1/Apoe/Nlrp3/Trem2/Tnf	11		GO:0031032	GO:0031032	actomyosin structure organization	7/193	204/23210	0.00163819	0.0175448	0.0128975
1	Taf15	0	1.12581	0.597	0.33	0	Taf15		GO:0048015	GO:0048015	phosphatidylinositol-mediated signaling	7/182	157/23210	0.000246303	0.00321332	0.00206511	Tnf/Sema4d/Pdgfb/Pik3r5/Ezr/Ncf1/Jak2	7													GO:0001885	GO:0001885	endothelial cell development	5/104	67/23210	1.2699e-05	0.000155725	8.1424e-05	Il1b/Vegfa/Icam1/Ctnnb1/Tnf	5		GO:0046849	GO:0046849	bone remodeling	5/193	102/23210	0.00163847	0.0175448	0.0128975
1	Rusc2	0	1.12558	0.476	0.241	0	Rusc2		GO:0034134	GO:0034134	toll-like receptor 2 signaling pathway	3/182	16/23210	0.000246352	0.00321332	0.00206511	Acod1/Tlr2/Ripk2	3													GO:0048638	GO:0048638	regulation of developmental growth	10/104	401/23210	1.3053e-05	0.000159484	8.33893e-05	Cxcr4/Bcl2l11/Ifrd1/Vegfa/Igf1/Pim1/Cited2/Apoe/Tgfbr1/Cdkn1a	10		GO:0050730	GO:0050730	regulation of peptidyl-tyrosine phosphorylation	8/193	263/23210	0.00166586	0.0177605	0.0130561
1	Mapkapk2	0	1.12473	0.941	0.723	0	Mapkapk2		GO:1904951	GO:1904951	positive regulation of establishment of protein localization	12/182	454/23210	0.000258769	0.00336305	0.00216134	Tnf/Ccl3/Nlrp3/Tlr2/Clec4e/Syk/Ripk2/Casp4/Ezr/Clec5a/Jak2/Hif1a	12													GO:0007346	GO:0007346	regulation of mitotic cell cycle	11/104	493/23210	1.33894e-05	0.000163002	8.52287e-05	Il1b/Igf1/Zfp36l1/Btg2/Gpnmb/Cd28/Gadd45a/Cdkn1a/Btg1/Ctnnb1/Tnf	11		GO:0045600	GO:0045600	positive regulation of fat cell differentiation	4/193	61/23210	0.00167072	0.0177605	0.0130561
1	Gm12216	3.23722e-25	1.12371	0.014	0.006	6.46441e-21	Gm12216		GO:0043900	GO:0043900	regulation of multi-organism process	11/182	391/23210	0.000276053	0.00355414	0.00228415	Tnf/Ccl4/Acod1/Tlr2/Syk/Ripk2/Itgav/Trim35/Dtx3l/Larp1/Sash1	11													GO:0045428	GO:0045428	regulation of nitric oxide biosynthetic process	5/104	68/23210	1.36583e-05	0.000165675	8.66266e-05	Il1b/Igf1/Icam1/Tlr2/Tnf	5		GO:0010324	GO:0010324	membrane invagination	7/193	205/23210	0.00168442	0.0178415	0.0131156
1	Ptpn23	0	1.12198	0.547	0.28	0	Ptpn23		GO:0043433	GO:0043433	negative regulation of DNA-binding transcription factor activity	7/182	160/23210	0.000276444	0.00355414	0.00228415	Nlrp3/Acod1/Pim1/Nupr1/Ddit3/Id2/Erbin	7													GO:0045807	GO:0045807	positive regulation of endocytosis	7/104	175/23210	1.41095e-05	0.000170532	8.91661e-05	Il1b/Vegfa/Cd14/Gas6/Apoe/Trem2/Tnf	7		GO:0032231	GO:0032231	regulation of actin filament bundle assembly	5/193	103/23210	0.00171063	0.0180539	0.0132718
1	Dock10	0	1.12001	0.849	0.627	0	Dock10		GO:0048017	GO:0048017	inositol lipid-mediated signaling	7/182	160/23210	0.000276444	0.00355414	0.00228415	Tnf/Sema4d/Pdgfb/Pik3r5/Ezr/Ncf1/Jak2	7													GO:0051091	GO:0051091	positive regulation of DNA-binding transcription factor activity	8/104	244/23210	1.43745e-05	0.000173112	9.05149e-05	Il1b/Ifrd1/Vegfa/Icam1/Tlr2/Nlrp3/Ctnnb1/Tnf	8		GO:0043951	GO:0043951	negative regulation of cAMP-mediated signaling	3/193	29/23210	0.00176391	0.0184399	0.0135555
1	Gm45716	2.65819e-283	1.11978	0.252	0.131	5.30813e-279	Gm45716		GO:0030217	GO:0030217	T cell differentiation	9/182	269/23210	0.000285443	0.00365673	0.00235008	Nlrp3/Bcl2a1d/Malt1/Clec4e/Cd44/Syk/Ripk2/Foxp1/Adam17	9													GO:0001667	GO:0001667	ameboidal-type cell migration	10/104	406/23210	1.45248e-05	0.000174213	9.10906e-05	Cxcr4/Vegfa/Igf1/Nfe2l2/Thbs1/Nr4a1/Apoe/Sdc4/Tgfbr1/Pmp22	10		GO:0071353	GO:0071353	cellular response to interleukin-4	3/193	29/23210	0.00176391	0.0184399	0.0135555
1	Ppfibp1	0	1.11852	0.567	0.341	0	Ppfibp1		GO:2001236	GO:2001236	regulation of extrinsic apoptotic signaling pathway	7/182	161/23210	0.000287126	0.0036652	0.00235552	Tnf/Cflar/Icam1/Traf1/Rela/Itgav/Trps1	7													GO:0009612	GO:0009612	response to mechanical stimulus	7/104	176/23210	1.46404e-05	0.000174213	9.10906e-05	Nfkbia/Cxcr4/Igf1/Junb/Thbs1/Ctnnb1/Tnf	7		GO:0045862	GO:0045862	positive regulation of proteolysis	9/193	328/23210	0.00176605	0.0184399	0.0135555
1	Fabp3	0	1.11752	0.494	0.271	0	Fabp3		GO:0006919	GO:0006919	activation of cysteine-type endopeptidase activity involved in apoptotic process	5/182	74/23210	0.000291792	0.00371156	0.00238531	Tnf/Nlrp3/Casp4/Slc11a2/Jak2	5													GO:0032637	GO:0032637	interleukin-8 production	5/104	69/23210	1.46733e-05	0.000174213	9.10906e-05	Il1b/Cd14/Tlr2/Tnf/Bcl3	5		GO:0043949	GO:0043949	regulation of cAMP-mediated signaling	4/193	62/23210	0.00177447	0.0184621	0.0135718
1	Rasgrp1	1.88711e-118	1.11594	0.086	0.039	3.76837e-114	Rasgrp1		GO:0050856	GO:0050856	regulation of T cell receptor signaling pathway	4/182	41/23210	0.0002953	0.0037429	0.00240546	Malt1/Rela/Ptprj/Ezr	4													GO:0043407	GO:0043407	negative regulation of MAP kinase activity	5/104	69/23210	1.46733e-05	0.000174213	9.10906e-05	Dusp2/Il1b/Dusp1/Apoe/Dusp5	5		GO:0050807	GO:0050807	regulation of synapse organization	8/193	266/23210	0.00178843	0.0185415	0.0136302
1	Trem1	1.82793e-60	1.11573	0.045	0.02	3.65019e-56	Trem1		GO:0006417	GO:0006417	regulation of translation	10/182	332/23210	0.000305994	0.00385123	0.00247508	Tnf/Ppp1r15a/Cpeb4/Eif4ebp1/Aars/Larp4b/Eif4g2/Sesn2/Gtpbp2/Larp1	10													GO:0042063	GO:0042063	gliogenesis	9/104	323/23210	1.51053e-05	0.00017871	9.34422e-05	Il1b/Cxcr4/Igf1/Tlr2/C5ar1/Trem2/Ctnnb1/Pmp22/Tnf	9		GO:1903050	GO:1903050	regulation of proteolysis involved in cellular protein catabolic process	7/193	208/23210	0.00182923	0.0188977	0.0138921
1	Ticam2	1.23622e-267	1.11258	0.215	0.106	2.46862e-263	Ticam2		GO:0040013	GO:0040013	negative regulation of locomotion	10/182	332/23210	0.000305994	0.00385123	0.00247508	Clic4/Jag1/Spred1/Sema4d/Pdgfb/Mitf/Stap1/Ptprj/Rbpj/Trim35	10													GO:0002064	GO:0002064	epithelial cell development	8/104	247/23210	1.56993e-05	0.000185086	9.67759e-05	Il1b/Cxcr4/Prdm1/Vegfa/Icam1/Fosl2/Ctnnb1/Tnf	8		GO:0071248	GO:0071248	cellular response to metal ion	6/193	154/23210	0.00185703	0.0191177	0.0140538
1	Stap1	0	1.11204	0.685	0.426	0	Stap1		GO:0030866	GO:0030866	cortical actin cytoskeleton organization	4/182	42/23210	0.000324398	0.00406859	0.00261477	Tnf/Plek/Ezr/Fmnl2	4													GO:0050868	GO:0050868	negative regulation of T cell activation	6/104	119/23210	1.61222e-05	0.000189226	9.89406e-05	Irf1/Gpnmb/Cebpb/Sdc4/Lgals3/Nfkbid	6		GO:0002793	GO:0002793	positive regulation of peptide secretion	9/193	331/23210	0.00187866	0.0192727	0.0141678
1	Gca	6.31841e-170	1.11201	0.129	0.06	1.26172e-165	Gca		GO:0030168	GO:0030168	platelet activation	5/182	76/23210	0.000330456	0.00413012	0.00265431	Plek/Slc7a11/Syk/Pdgfb/Ptprj	5													GO:0032147	GO:0032147	activation of protein kinase activity	8/104	248/23210	1.61631e-05	0.000189226	9.89406e-05	Il1b/Vegfa/Igf1/Gas6/Thbs1/Tgfbr1/Gadd45a/Tnf	8		GO:0019935	GO:0019935	cyclic-nucleotide-mediated signaling	7/193	210/23210	0.00193101	0.0197407	0.0145118
1	Fbxl22	3.4434e-24	1.11068	0.015	0.006	6.87613e-20	Fbxl22		GO:0043122	GO:0043122	regulation of I-kappaB kinase/NF-kappaB signaling	7/182	165/23210	0.000333218	0.00415018	0.00266721	Tnf/Sqstm1/Mtdh/Tnip1/Ripk2/Tank/Rela	7													GO:0002292	GO:0002292	T cell differentiation involved in immune response	5/104	71/23210	1.6879e-05	0.000195919	0.00010244	Nfkbiz/Irf1/Nlrp3/Nfkbid/Bcl3	5		GO:0032692	GO:0032692	negative regulation of interleukin-1 production	3/193	30/23210	0.00194798	0.0197764	0.014538
1	Slc16a10	0	1.11045	0.797	0.514	0	Slc16a10		GO:0060759	GO:0060759	regulation of response to cytokine stimulus	6/182	118/23210	0.000341177	0.00422954	0.0027182	Tlr2/Syk/Ripk2/Stap1/Casp4/Adam17	6													GO:0008584	GO:0008584	male gonad development	6/104	120/23210	1.69096e-05	0.000195919	0.00010244	Bcl2l11/Icam1/Cited2/H3f3b/Tgfbr1/Hmgb2	6		GO:2000778	GO:2000778	positive regulation of interleukin-6 secretion	3/193	30/23210	0.00194798	0.0197764	0.014538
1	Clec5a	0	1.10974	0.695	0.449	0	Clec5a		GO:0009991	GO:0009991	response to extracellular stimulus	11/182	401/23210	0.000341948	0.00422954	0.0027182	Gdf15/Cdkn1a/Pim1/Cpeb4/Atf4/Eif4ebp1/Asns/Ddit3/Sesn2/Itga4/Larp1	11													GO:1901216	GO:1901216	positive regulation of neuron death	6/104	120/23210	1.69096e-05	0.000195919	0.00010244	Il1b/Egr1/Bcl2l11/Mcl1/Ctnnb1/Tnf	6		GO:0034249	GO:0034249	negative regulation of cellular amide metabolic process	6/193	156/23210	0.00198193	0.0200517	0.0147404
1	Trpm4	3.14816e-252	1.10759	0.199	0.096	6.28656e-248	Trpm4		GO:0014855	GO:0014855	striated muscle cell proliferation	5/182	77/23210	0.000351183	0.00430797	0.00276861	Cflar/Pim1/Foxp1/Rbpj/Jak2	5													GO:0046546	GO:0046546	development of primary male sexual characteristics	6/104	121/23210	1.77278e-05	0.000204692	0.000107027	Bcl2l11/Icam1/Cited2/H3f3b/Tgfbr1/Hmgb2	6		GO:0042267	GO:0042267	natural killer cell mediated cytotoxicity	4/193	64/23210	0.00199522	0.0201168	0.0147883
1	Pim1	0	1.10728	0.959	0.856	0	Pim1		GO:1905897	GO:1905897	regulation of response to endoplasmic reticulum stress	5/182	77/23210	0.000351183	0.00430797	0.00276861	Ppp1r15a/Herpud1/Nupr1/Fcgr2b/Nfe2l1	5													GO:0045940	GO:0045940	positive regulation of steroid metabolic process	4/104	35/23210	1.78973e-05	0.000205941	0.000107681	Il1b/Igf1/Apoe/Tnf	4		GO:0032984	GO:0032984	protein-containing complex disassembly	7/193	212/23210	0.00203713	0.020469	0.0150472
1	Ch25h	3.10227e-120	1.10713	0.068	0.027	6.19493e-116	Ch25h		GO:0038093	GO:0038093	Fc receptor signaling pathway	3/182	18/23210	0.000354849	0.00430797	0.00276861	Clec4e/Fcgr2b/Ptprj	3													GO:0045080	GO:0045080	positive regulation of chemokine biosynthetic process	3/104	12/23210	1.86704e-05	0.000214105	0.000111949	Il1b/Egr1/Tnf	3		GO:0046631	GO:0046631	alpha-beta T cell activation	6/193	157/23210	0.00204672	0.0204951	0.0150664
1	Cars	0	1.10696	0.515	0.273	0	Cars		GO:0071801	GO:0071801	regulation of podosome assembly	3/182	18/23210	0.000354849	0.00430797	0.00276861	Tnf/Asap1/Lcp1	3													GO:0061351	GO:0061351	neural precursor cell proliferation	7/104	183/23210	1.8839e-05	0.000215303	0.000112575	Il1b/Cxcr4/Vegfa/Igf1/Btg2/C5ar1/Ctnnb1	7		GO:0051656	GO:0051656	establishment of organelle localization	11/193	473/23210	0.00210864	0.0205533	0.0151091
1	Eif4ebp1	0	1.10469	0.779	0.515	0	Eif4ebp1		GO:0031057	GO:0031057	negative regulation of histone modification	4/182	43/23210	0.000355494	0.00430797	0.00276861	Bcor/Kdm4a/Spi1/Mllt6	4													GO:0050810	GO:0050810	regulation of steroid biosynthetic process	5/104	73/23210	1.93347e-05	0.000220219	0.000115146	Il1b/Egr1/Igf1/Apoe/Tnf	5		GO:0002886	GO:0002886	regulation of myeloid leukocyte mediated immunity	4/193	65/23210	0.00211241	0.0205533	0.0151091
1	Irak2	0	1.10068	0.648	0.357	0	Irak2		GO:0042771	GO:0042771	intrinsic apoptotic signaling pathway in response to DNA damage by p53 class mediator	4/182	43/23210	0.000355494	0.00430797	0.00276861	Cdkn1a/Cd44/Nupr1/Dyrk2	4													GO:0071621	GO:0071621	granulocyte chemotaxis	6/104	123/23210	1.94599e-05	0.000220896	0.0001155	Il1b/Pde4b/Vegfa/Thbs1/C5ar1/Lgals3	6		GO:0030968	GO:0030968	endoplasmic reticulum unfolded protein response	4/193	65/23210	0.00211241	0.0205533	0.0151091
1	Atf3	0	1.10045	0.856	0.589	0	Atf3		GO:0070997	GO:0070997	neuron death	11/182	405/23210	0.000371781	0.00447329	0.00287486	Tnf/Ccl3/Slc7a11/Cpeb4/Tnfrsf1b/Atf4/Fcgr2b/Aars/Ddit3/Jak2/Hif1a	11													GO:0032735	GO:0032735	positive regulation of interleukin-12 production	4/104	36/23210	2.00653e-05	0.000227001	0.000118692	Tnfsf9/Irf1/Tlr2/Rel	4		GO:0033627	GO:0033627	cell adhesion mediated by integrin	4/193	65/23210	0.00211241	0.0205533	0.0151091
1	Tnip1	0	1.09935	0.887	0.667	0	Tnip1		GO:0043507	GO:0043507	positive regulation of JUN kinase activity	5/182	78/23210	0.000372878	0.00447329	0.00287486	Tnf/Syk/Ripk2/Zeb2/Sash1	5													GO:1901224	GO:1901224	positive regulation of NIK/NF-kappaB signaling	5/104	74/23210	2.06624e-05	0.000232972	0.000121814	Il1b/Cd14/Tlr2/Trem2/Tnf	5		GO:0150076	GO:0150076	neuroinflammatory response	4/193	65/23210	0.00211241	0.0205533	0.0151091
1	Dusp4	0	1.09906	0.5	0.242	0	Dusp4		GO:0061515	GO:0061515	myeloid cell development	5/182	78/23210	0.000372878	0.00447329	0.00287486	Fam20c/Tlr2/Abi1/Slc11a2/Notch2	5													GO:0051403	GO:0051403	stress-activated MAPK cascade	8/104	257/23210	2.08818e-05	0.000234658	0.000122695	Il1b/Zfp36/Vegfa/Zfp36l1/Dusp1/Gadd45a/Trib1/Tnf	8		GO:0050777	GO:0050777	negative regulation of immune response	6/193	158/23210	0.00211309	0.0205533	0.0151091
1	Clec4e	0	1.09827	0.981	0.706	0	Clec4e		GO:0002683	GO:0002683	negative regulation of immune system process	12/182	473/23210	0.000374487	0.00447761	0.00287764	Tnf/Sdc4/Acod1/Cd44/Fcgr2b/Hspa9/Stap1/Ptprj/Ezr/Id2/Erbin/Klf13	12													GO:0052548	GO:0052548	regulation of endopeptidase activity	9/104	337/23210	2.11151e-05	0.000236489	0.000123653	Bcl2l11/Vegfa/Igf1/Gas6/Thbs1/Nr4a1/Nlrp3/Ctsd/Tnf	9		GO:0019884	GO:0019884	antigen processing and presentation of exogenous antigen	3/193	31/23210	0.00214359	0.0205533	0.0151091
1	Cd274	0	1.09821	0.687	0.449	0	Cd274		GO:0061098	GO:0061098	positive regulation of protein tyrosine kinase activity	4/182	44/23210	0.000388665	0.0046207	0.0029696	Pdgfb/Stap1/Ncf1/Adam17	4													GO:0002761	GO:0002761	regulation of myeloid leukocyte differentiation	6/104	125/23210	2.1326e-05	0.000238057	0.000124473	Zfp36l1/Cebpb/Trib1/Trem2/Ctnnb1/Tnf	6		GO:0045932	GO:0045932	negative regulation of muscle contraction	3/193	31/23210	0.00214359	0.0205533	0.0151091
1	Tnfrsf1b	0	1.09732	0.985	0.896	0	Tnfrsf1b		GO:0001889	GO:0001889	liver development	6/182	121/23210	0.000390319	0.0046207	0.0029696	Cflar/Lims1/Mki67/Rela/Tet2/Notch2	6													GO:0002449	GO:0002449	lymphocyte mediated immunity	10/104	425/23210	2.14992e-05	0.000239196	0.000125068	Il1b/Icam1/Rnf19b/Cadm1/Il7r/Cd28/Nlrp3/Icosl/Tnf/Bcl3	10		GO:0051491	GO:0051491	positive regulation of filopodium assembly	3/193	31/23210	0.00214359	0.0205533	0.0151091
1	Fam102b	0	1.0961	0.659	0.458	0	Fam102b		GO:1903409	GO:1903409	reactive oxygen species biosynthetic process	6/182	121/23210	0.000390319	0.0046207	0.0029696	Tnf/Cflar/Icam1/Tlr2/Ncf1/Jak2	6													GO:0050852	GO:0050852	T cell receptor signaling pathway	6/104	126/23210	2.23116e-05	0.000247334	0.000129324	Nfkbiz/Pde4b/Cd28/Lgals3/Icosl/Nfkbid	6		GO:0061157	GO:0061157	mRNA destabilization	3/193	31/23210	0.00214359	0.0205533	0.0151091
1	Ankrd33b	0	1.0908	0.407	0.195	0	Ankrd33b		GO:1902117	GO:1902117	positive regulation of organelle assembly	5/182	79/23210	0.000395571	0.00466748	0.00299965	Tnf/Sdc4/Asap1/Lcp1/G3bp1	5													GO:0019932	GO:0019932	second-messenger-mediated signaling	10/104	427/23210	2.23779e-05	0.000247334	0.000129324	Pde4b/Cxcr4/Vegfa/Igf1/Thbs1/Apoe/Gpr65/Trem2/Ccrl2/Tnf	10		GO:0070670	GO:0070670	response to interleukin-4	3/193	31/23210	0.00214359	0.0205533	0.0151091
1	Ext1	0	1.09058	0.459	0.255	0	Ext1		GO:0032874	GO:0032874	positive regulation of stress-activated MAPK cascade	7/182	171/23210	0.000413305	0.00486074	0.00312386	Tnf/Syk/Fcgr2b/Ripk2/Zeb2/Ncf1/Sash1	7													GO:0048738	GO:0048738	cardiac muscle tissue development	8/104	260/23210	2.26913e-05	0.000249976	0.000130705	Vegfa/Igf1/Pim1/Cited2/Kdm6b/S1pr1/Tgfbr1/Ctnnb1	8		GO:0090022	GO:0090022	regulation of neutrophil chemotaxis	3/193	31/23210	0.00214359	0.0205533	0.0151091
1	Gtpbp2	0	1.08753	0.631	0.376	0	Gtpbp2		GO:0050670	GO:0050670	regulation of lymphocyte proliferation	8/182	225/23210	0.000415461	0.00487012	0.00312989	Cdkn1a/Sdc4/Cd40/Tnfrsf1b/Cd44/Syk/Fcgr2b/Ripk2	8													GO:0006809	GO:0006809	nitric oxide biosynthetic process	5/104	76/23210	2.35299e-05	0.000258368	0.000135093	Il1b/Igf1/Icam1/Tlr2/Tnf	5		GO:1905476	GO:1905476	negative regulation of protein localization to membrane	3/193	31/23210	0.00214359	0.0205533	0.0151091
1	Mtmr14	0	1.0868	0.52	0.285	0	Mtmr14		GO:0061028	GO:0061028	establishment of endothelial barrier	4/182	45/23210	0.00042399	0.00495392	0.00318374	Tnf/Icam1/Ezr/Rap1b	4													GO:0034350	GO:0034350	regulation of glial cell apoptotic process	3/104	13/23210	2.41925e-05	0.000263734	0.000137898	Igf1/Gas6/Pmp22	3		GO:0042113	GO:0042113	B cell activation	10/193	405/23210	0.00216736	0.0207135	0.0152269
1	Rhbdf2	0	1.08678	0.681	0.386	0	Rhbdf2		GO:0010921	GO:0010921	regulation of phosphatase activity	6/182	123/23210	0.000426037	0.00496167	0.00318873	Tnf/Plek/Ppp1r15a/Spred1/Sema4d/Jak2	6													GO:0050711	GO:0050711	negative regulation of interleukin-1 secretion	3/104	13/23210	2.41925e-05	0.000263734	0.000137898	Tnfaip3/Gas6/Nlrp3	3		GO:0048259	GO:0048259	regulation of receptor-mediated endocytosis	5/193	109/23210	0.00219355	0.0208957	0.0153608
1	Arhgap35	1.61425e-190	1.08666	0.149	0.071	3.2235e-186	Arhgap35		GO:0070304	GO:0070304	positive regulation of stress-activated protein kinase signaling cascade	7/182	172/23210	0.000428033	0.00496879	0.0031933	Tnf/Syk/Fcgr2b/Ripk2/Zeb2/Ncf1/Sash1	7													GO:0044403	GO:0044403	symbiont process	9/104	343/23210	2.42541e-05	0.000263734	0.000137898	Cxcr4/Bcl2l11/Zfp36/Icam1/Gas6/Tlr2/Apoe/Tnf/Tnip1	9		GO:0002228	GO:0002228	natural killer cell mediated immunity	4/193	66/23210	0.00223427	0.0212147	0.0155954
1	Slc44a1	0	1.08664	0.749	0.505	0	Slc44a1		GO:0032944	GO:0032944	regulation of mononuclear cell proliferation	8/182	227/23210	0.000440582	0.00509796	0.00327632	Cdkn1a/Sdc4/Cd40/Tnfrsf1b/Cd44/Syk/Fcgr2b/Ripk2	8													GO:0045622	GO:0045622	regulation of T-helper cell differentiation	4/104	38/23210	2.49717e-05	0.000270661	0.000141521	Nfkbiz/Irf1/Nlrp3/Nfkbid	4		GO:0050803	GO:0050803	regulation of synapse structure or activity	8/193	276/23210	0.00224927	0.0212882	0.0156494
1	4930430E12Rik	9.52931e-71	1.08529	0.043	0.018	1.90291e-66	4930430E12Rik		GO:0061008	GO:0061008	hepaticobiliary system development	6/182	124/23210	0.000444827	0.00513053	0.00329724	Cflar/Lims1/Mki67/Rela/Tet2/Notch2	6													GO:0002440	GO:0002440	production of molecular mediator of immune response	9/104	345/23210	2.53848e-05	0.000274254	0.000143399	Il1b/Tnfaip3/Gas6/Tlr2/Il7r/Cd28/Nlrp3/Icosl/Tnf	9		GO:0048545	GO:0048545	response to steroid hormone	7/193	216/23210	0.00226288	0.0213482	0.0156935
1	Slc28a2	3.25661e-63	1.08512	0.052	0.025	6.50312e-59	Slc28a2		GO:0032757	GO:0032757	positive regulation of interleukin-8 production	4/182	46/23210	0.000461548	0.00530632	0.00341022	Tnf/Tlr2/Syk/Ddit3	4													GO:0046885	GO:0046885	regulation of hormone biosynthetic process	4/104	39/23210	2.77301e-05	0.000296593	0.000155079	Il1b/Egr1/Igf1/Tnf	4		GO:0019882	GO:0019882	antigen processing and presentation	5/193	110/23210	0.00228277	0.02143	0.0157536
1	Ube2l6	0	1.08257	0.229	0.109	0	Ube2l6		GO:1903320	GO:1903320	regulation of protein modification by small protein conjugation or removal	8/182	229/23210	0.000466925	0.00535099	0.00343893	Herpud1/Tnip1/Ripk2/Tank/Rela/Trib3/Dtx3l/Sash1	8													GO:0060251	GO:0060251	regulation of glial cell proliferation	4/104	39/23210	2.77301e-05	0.000296593	0.000155079	Il1b/Igf1/Pmp22/Tnf	4		GO:0001933	GO:0001933	negative regulation of protein phosphorylation	10/193	408/23210	0.00228616	0.02143	0.0157536
1	Rasgef1b	0	1.08179	0.833	0.511	0	Rasgef1b		GO:0002718	GO:0002718	regulation of cytokine production involved in immune response	5/182	82/23210	0.000469934	0.00535128	0.00343912	Tnf/Nlrp3/Tlr2/Malt1/Tnfrsf1b	5													GO:0030218	GO:0030218	erythrocyte differentiation	6/104	131/23210	2.78056e-05	0.000296593	0.000155079	Zfp36/Vegfa/Zfp36l1/Cited2/Ncapg2/Hmgb2	6		GO:0097242	GO:0097242	amyloid-beta clearance	3/193	32/23210	0.00235097	0.0219674	0.0161487
1	Klf6	0	1.08126	0.981	0.852	0	Klf6		GO:0034620	GO:0034620	cellular response to unfolded protein	5/182	82/23210	0.000469934	0.00535128	0.00343912	Ppp1r15a/Herpud1/Atf4/Hspa9/Ddit3	5													GO:1903038	GO:1903038	negative regulation of leukocyte cell-cell adhesion	6/104	131/23210	2.78056e-05	0.000296593	0.000155079	Irf1/Gpnmb/Cebpb/Sdc4/Lgals3/Nfkbid	6		GO:0072659	GO:0072659	protein localization to plasma membrane	8/193	279/23210	0.0024043	0.0223943	0.0164625
1	Lrch1	0	1.07186	0.387	0.193	0	Lrch1		GO:0006691	GO:0006691	leukotriene metabolic process	3/182	20/23210	0.000490057	0.00552778	0.00355255	Tlr2/Syk/Ncf1	3													GO:0050731	GO:0050731	positive regulation of peptidyl-tyrosine phosphorylation	7/104	195/23210	2.83314e-05	0.000300083	0.000156904	Vegfa/Igf1/Icam1/Gas6/Ncapg2/Trem2/Tnf	7		GO:1990778	GO:1990778	protein localization to cell periphery	9/193	344/23210	0.00243484	0.0226071	0.0166189
1	Slc25a37	0	1.07079	0.726	0.457	0	Slc25a37		GO:0010869	GO:0010869	regulation of receptor biosynthetic process	3/182	20/23210	0.000490057	0.00552778	0.00355255	Itgav/Jak2/Hif1a	3													GO:0038034	GO:0038034	signal transduction in absence of ligand	5/104	79/23210	2.84007e-05	0.000300083	0.000156904	Il1b/Bcl2l11/Igf1/Mcl1/Tnf	5		GO:0048660	GO:0048660	regulation of smooth muscle cell proliferation	6/193	163/23210	0.00246964	0.0228578	0.0168032
1	Igsf6	0	1.06381	0.901	0.69	0	Igsf6		GO:0043011	GO:0043011	myeloid dendritic cell differentiation	3/182	20/23210	0.000490057	0.00552778	0.00355255	Rbpj/Spi1/Notch2	3													GO:0097192	GO:0097192	extrinsic apoptotic signaling pathway in absence of ligand	5/104	79/23210	2.84007e-05	0.000300083	0.000156904	Il1b/Bcl2l11/Igf1/Mcl1/Tnf	5		GO:2000146	GO:2000146	negative regulation of cell motility	8/193	281/23210	0.00251222	0.0231788	0.0170392
1	Gdap10	0	1.06247	0.674	0.421	0	Gdap10		GO:0031098	GO:0031098	stress-activated protein kinase signaling cascade	9/182	290/23210	0.000493063	0.00554426	0.00356314	Tnf/Mapkapk2/Syk/Fcgr2b/Ripk2/Ezr/Zeb2/Ncf1/Sash1	9													GO:0071887	GO:0071887	leukocyte apoptotic process	6/104	132/23210	2.90248e-05	0.000305715	0.000159849	Bcl2l11/Gas6/Il7r/Itpkb/Lgals3/Nfkbid	6		GO:1904019	GO:1904019	epithelial cell apoptotic process	5/193	113/23210	0.00256628	0.0235671	0.0173246
1	Il17ra	0	1.06099	0.752	0.483	0	Il17ra		GO:0071674	GO:0071674	mononuclear cell migration	5/182	83/23210	0.000496918	0.00555279	0.00356862	Ccl4/Ccl3/Ccl9/Pdgfb/Ptprj	5													GO:0043154	GO:0043154	negative regulation of cysteine-type endopeptidase activity involved in apoptotic process	5/104	80/23210	3.01869e-05	0.000314589	0.000164489	Vegfa/Igf1/Gas6/Thbs1/Nr4a1	5		GO:0050779	GO:0050779	RNA destabilization	3/193	33/23210	0.00257037	0.0235671	0.0173246
1	Gm12589	1.38566e-36	1.05949	0.025	0.011	2.76703e-32	Gm12589		GO:1901888	GO:1901888	regulation of cell junction assembly	5/182	83/23210	0.000496918	0.00555279	0.00356862	Tnf/Sdc4/Lims1/Ptprj/Rap1b	5													GO:0045682	GO:0045682	regulation of epidermis development	5/104	80/23210	3.01869e-05	0.000314589	0.000164489	Zfp36/Zfp36l1/Errfi1/Ctnnb1/Tnf	5		GO:0043299	GO:0043299	leukocyte degranulation	4/193	69/23210	0.00262877	0.0240275	0.0176631
1	Dyrk2	0	1.05805	0.758	0.518	0	Dyrk2		GO:0045429	GO:0045429	positive regulation of nitric oxide biosynthetic process	4/182	47/23210	0.000501416	0.00556836	0.00357863	Tnf/Icam1/Tlr2/Jak2	4													GO:0046209	GO:0046209	nitric oxide metabolic process	5/104	80/23210	3.01869e-05	0.000314589	0.000164489	Il1b/Igf1/Icam1/Tlr2/Tnf	5		GO:1904062	GO:1904062	regulation of cation transmembrane transport	9/193	349/23210	0.00268072	0.0243549	0.0179037
1	Adhfe1	2.28216e-33	1.05542	0.027	0.013	4.55726e-29	Adhfe1		GO:0120163	GO:0120163	negative regulation of cold-induced thermogenesis	4/182	47/23210	0.000501416	0.00556836	0.00357863	Atf4/Ddit3/Rbpj/Adam17	4													GO:0007519	GO:0007519	skeletal muscle tissue development	7/104	197/23210	3.02418e-05	0.000314589	0.000164489	Egr1/Skil/Cited2/Btg2/Nr4a1/Ctnnb1/Pmp22	7		GO:0007162	GO:0007162	negative regulation of cell adhesion	8/193	284/23210	0.00268119	0.0243549	0.0179037
1	Psph	2.12396e-202	1.05372	0.229	0.13	4.24134e-198	Psph		GO:0014065	GO:0014065	phosphatidylinositol 3-kinase signaling	6/182	127/23210	0.000505098	0.00559193	0.00359378	Tnf/Sema4d/Pdgfb/Pik3r5/Ncf1/Jak2	6													GO:0045647	GO:0045647	negative regulation of erythrocyte differentiation	3/104	14/23210	3.06901e-05	0.000315348	0.000164886	Zfp36/Zfp36l1/Ncapg2	3		GO:0071496	GO:0071496	cellular response to external stimulus	8/193	285/23210	0.00273945	0.0248072	0.0182363
1	Nrp2	0	1.05331	0.976	0.889	0	Nrp2		GO:0032872	GO:0032872	regulation of stress-activated MAPK cascade	8/182	232/23210	0.000508823	0.00561584	0.00360914	Tnf/Syk/Fcgr2b/Ripk2/Ezr/Zeb2/Ncf1/Sash1	8													GO:1900221	GO:1900221	regulation of amyloid-beta clearance	3/104	14/23210	3.06901e-05	0.000315348	0.000164886	Apoe/Trem2/Tnf	3		GO:0071346	GO:0071346	cellular response to interferon-gamma	5/193	115/23210	0.00276895	0.0249973	0.018376
1	Gm15728	3.56001e-60	1.05272	0.035	0.014	7.10897e-56	Gm15728		GO:0030278	GO:0030278	regulation of ossification	8/182	233/23210	0.000523448	0.00575953	0.00370149	Tnf/Fam20c/Jag1/Sema4d/Rbpj/Id2/Bcor/Hif1a	8													GO:1901550	GO:1901550	regulation of endothelial cell development	3/104	14/23210	3.06901e-05	0.000315348	0.000164886	Il1b/Vegfa/Tnf	3		GO:2000406	GO:2000406	positive regulation of T cell migration	3/193	34/23210	0.00280201	0.0252181	0.0185383
1	Spata13	0	1.05074	0.485	0.266	0	Spata13		GO:0003279	GO:0003279	cardiac septum development	6/182	128/23210	0.00052654	0.00577583	0.00371196	Nrp2/Jag1/Lmo4/Rbpj/Id2/Notch2	6													GO:1903140	GO:1903140	regulation of establishment of endothelial barrier	3/104	14/23210	3.06901e-05	0.000315348	0.000164886	Il1b/Vegfa/Tnf	3		GO:0032868	GO:0032868	response to insulin	7/193	225/23210	0.00284129	0.0254934	0.0187407
1	Fignl2	2.40428e-86	1.05023	0.058	0.025	4.80111e-82	Fignl2		GO:0070302	GO:0070302	regulation of stress-activated protein kinase signaling cascade	8/182	234/23210	0.000538411	0.005874	0.00377505	Tnf/Syk/Fcgr2b/Ripk2/Ezr/Zeb2/Ncf1/Sash1	8													GO:0009743	GO:0009743	response to carbohydrate	7/104	198/23210	3.12359e-05	0.000319005	0.000166798	Il1b/Egr1/Igf1/Zfp36l1/Icam1/Gas6/Thbs1	7		GO:0010959	GO:0010959	regulation of metal ion transport	10/193	421/23210	0.002863	0.0255913	0.0188127
1	Setbp1	2.17199e-12	1.04721	0.01	0.005	4.33725e-08	Setbp1		GO:0007346	GO:0007346	regulation of mitotic cell cycle	12/182	493/23210	0.000540933	0.005874	0.00377505	Tnf/Cdkn1a/Mki67/Nfe2l1/Pdgfb/Eif4ebp1/Asns/Id2/Trim35/Heca/Camk2d/Adam17	12													GO:0043542	GO:0043542	endothelial cell migration	7/104	198/23210	3.12359e-05	0.000319005	0.000166798	Vegfa/Igf1/Nfe2l2/Thbs1/Nr4a1/Apoe/Tgfbr1	7		GO:0048659	GO:0048659	smooth muscle cell proliferation	6/193	168/23210	0.00286965	0.0255913	0.0188127
1	Il1rn	0	1.047	0.514	0.23	0	Il1rn		GO:0001659	GO:0001659	temperature homeostasis	7/182	179/23210	0.000543272	0.005874	0.00377505	Tnf/Atf4/Syk/Ddit3/Rbpj/Jak2/Adam17	7													GO:0032479	GO:0032479	regulation of type I interferon production	5/104	81/23210	3.20591e-05	0.00032642	0.000170675	Irf1/Cd14/Tlr2/Hmgb2/Rel	5		GO:0009896	GO:0009896	positive regulation of catabolic process	10/193	422/23210	0.0029118	0.0258845	0.0190282
1	Sema4d	0	1.04627	0.876	0.679	0	Sema4d		GO:0038066	GO:0038066	p38MAPK cascade	4/182	48/23210	0.000543676	0.005874	0.00377505	Mapkapk2/Ezr/Ncf1/Sash1	4													GO:0050679	GO:0050679	positive regulation of epithelial cell proliferation	7/104	199/23210	3.22569e-05	0.000327442	0.000171209	Tnfaip3/Vegfa/Igf1/Nr4a1/C5ar1/Hmgb2/Ctnnb1	7		GO:0072593	GO:0072593	reactive oxygen species metabolic process	8/193	288/23210	0.00292017	0.0258845	0.0190282
1	Peli3	2.14173e-24	1.0457	0.025	0.013	4.27682e-20	Peli3		GO:1904407	GO:1904407	positive regulation of nitric oxide metabolic process	4/182	48/23210	0.000543676	0.005874	0.00377505	Tnf/Icam1/Tlr2/Jak2	4													GO:0045598	GO:0045598	regulation of fat cell differentiation	6/104	135/23210	3.29424e-05	0.000332392	0.000173798	Zfp36/Vegfa/Igf1/Zfp36l1/Cebpb/Tnf	6		GO:0030853	GO:0030853	negative regulation of granulocyte differentiation	2/193	10/23210	0.00296257	0.0260245	0.0191311
1	Cav1	1.33849e-178	1.04093	0.31	0.204	2.67284e-174	Cav1		GO:0014032	GO:0014032	neural crest cell development	5/182	85/23210	0.000554364	0.00595187	0.0038251	Nrp2/Jag1/Sema4d/Zeb2/Hif1a	5													GO:0071453	GO:0071453	cellular response to oxygen levels	6/104	135/23210	3.29424e-05	0.000332392	0.000173798	Egr1/Vegfa/Zfp36l1/Cited2/Nfe2l2/Atp6v1a	6		GO:1901724	GO:1901724	positive regulation of cell proliferation involved in kidney development	2/193	10/23210	0.00296257	0.0260245	0.0191311
1	Sbds	0	1.03969	0.658	0.44	0	Sbds		GO:1900407	GO:1900407	regulation of cellular response to oxidative stress	5/182	85/23210	0.000554364	0.00595187	0.0038251	Tnf/Slc7a11/Atf4/Foxp1/Hif1a	5													GO:0001937	GO:0001937	negative regulation of endothelial cell proliferation	4/104	41/23210	3.39081e-05	0.000340093	0.000177824	Thbs1/Apoe/Tgfbr1/Tnf	4		GO:1905245	GO:1905245	regulation of aspartic-type peptidase activity	2/193	10/23210	0.00296257	0.0260245	0.0191311
1	Nfkbiz	0	1.03958	0.971	0.713	0	Nfkbiz		GO:0050673	GO:0050673	epithelial cell proliferation	11/182	425/23210	0.000555862	0.00595187	0.0038251	Tnf/Cflar/Lims1/Nupr1/Mki67/Pdgfb/Foxp1/Id2/Itga4/Notch2/Adam17	11													GO:1900744	GO:1900744	regulation of p38MAPK cascade	4/104	41/23210	3.39081e-05	0.000340093	0.000177824	Il1b/Vegfa/Dusp1/Gadd45a	4		GO:0043500	GO:0043500	muscle adaptation	5/193	117/23210	0.00298296	0.0261254	0.0192053
1	Rffl	0	1.03957	0.387	0.198	0	Rffl		GO:0051770	GO:0051770	positive regulation of nitric-oxide synthase biosynthetic process	3/182	21/23210	0.000568446	0.0060685	0.00390005	Tlr2/Nampt/Jak2	3													GO:0009791	GO:0009791	post-embryonic development	6/104	136/23210	3.43388e-05	0.000342369	0.000179014	Prdm1/Bcl2l11/Vegfa/Selenop/Tgfbr1/Csrnp1	6		GO:0031331	GO:0031331	positive regulation of cellular catabolic process	9/193	355/23210	0.00300132	0.026208	0.019266
1	Phgdh	0	1.03837	0.332	0.17	0	Phgdh		GO:0060411	GO:0060411	cardiac septum morphogenesis	5/182	86/23210	0.00058489	0.0061971	0.0039827	Nrp2/Jag1/Rbpj/Id2/Notch2	5													GO:0050671	GO:0050671	positive regulation of lymphocyte proliferation	6/104	136/23210	3.43388e-05	0.000342369	0.000179014	Tnfsf9/Il1b/Igf1/Cd28/Cdkn1a/Icosl	6		GO:0007517	GO:0007517	muscle organ development	10/193	424/23210	0.00301138	0.0262177	0.0192732
1	Syne2	9.10043e-102	1.03731	0.086	0.042	1.81727e-97	Syne2		GO:0046638	GO:0046638	positive regulation of alpha-beta T cell differentiation	4/182	49/23210	0.000588407	0.0061971	0.0039827	Nlrp3/Malt1/Syk/Ripk2	4													GO:0007050	GO:0007050	cell cycle arrest	6/104	138/23210	3.72741e-05	0.000369442	0.00019317	Irf1/Skil/Thbs1/Gadd45a/Cdkn1a/Pmp22	6		GO:1904707	GO:1904707	positive regulation of vascular smooth muscle cell proliferation	3/193	35/23210	0.0030461	0.0264416	0.0194378
1	Dusp16	0	1.03485	0.408	0.205	0	Dusp16		GO:0061912	GO:0061912	selective autophagy	4/182	49/23210	0.000588407	0.0061971	0.0039827	Sqstm1/Tlr2/Ripk2/Sesn2	4													GO:0032946	GO:0032946	positive regulation of mononuclear cell proliferation	6/104	138/23210	3.72741e-05	0.000369442	0.00019317	Tnfsf9/Il1b/Igf1/Cd28/Cdkn1a/Icosl	6		GO:0090276	GO:0090276	regulation of peptide hormone secretion	7/193	228/23210	0.00305732	0.0264607	0.0194518
1	St3gal6	1.55858e-39	1.03456	0.019	0.007	3.11234e-35	St3gal6		GO:0051961	GO:0051961	negative regulation of nervous system development	10/182	361/23210	0.000588694	0.0061971	0.0039827	Tnf/Tlr2/Jag1/Sema4d/Stap1/Asap1/Rbpj/Id2/Kdm4a/Adam17	10													GO:0071902	GO:0071902	positive regulation of protein serine/threonine kinase activity	8/104	279/23210	3.74838e-05	0.000370428	0.000193686	Il1b/Vegfa/Igf1/Pim1/Thbs1/Tgfbr1/Gadd45a/Tnf	8		GO:0019932	GO:0019932	second-messenger-mediated signaling	10/193	427/23210	0.00316583	0.0273193	0.0200829
1	Tet2	0	1.0328	0.581	0.354	0	Tet2		GO:0042742	GO:0042742	defense response to bacterium	11/182	428/23210	0.000589131	0.0061971	0.0039827	Tnf/Nlrp3/Tlr2/Clec4e/Syk/Ripk2/Gbp2/Rbpj/Ncf1/Notch2/Adam17	11													GO:2001057	GO:2001057	reactive nitrogen species metabolic process	5/104	84/23210	3.82203e-05	0.000373484	0.000195284	Il1b/Igf1/Icam1/Tlr2/Tnf	5		GO:0045670	GO:0045670	regulation of osteoclast differentiation	4/193	73/23210	0.0032257	0.0277542	0.0204027
1	Slfn8	4.69782e-243	1.03166	0.243	0.131	9.38107e-239	Slfn8		GO:0070663	GO:0070663	regulation of leukocyte proliferation	8/182	238/23210	0.00060177	0.00631155	0.00405626	Cdkn1a/Sdc4/Cd40/Tnfrsf1b/Cd44/Syk/Fcgr2b/Ripk2	8													GO:0042033	GO:0042033	chemokine biosynthetic process	3/104	15/23210	3.82377e-05	0.000373484	0.000195284	Il1b/Egr1/Tnf	3		GO:0051482	GO:0051482	positive regulation of cytosolic calcium ion concentration involved in phospholipase C-activating G protein-coupled signaling pathway	3/193	36/23210	0.00330287	0.0281704	0.0207086
1	Atf4	0	1.03106	0.966	0.808	0	Atf4		GO:0060326	GO:0060326	cell chemotaxis	9/182	299/23210	0.000613781	0.00641875	0.00412515	Ccl4/Ccl3/Ccl9/Syk/Pdgfb/Stap1/Ptprj/Cxcl16/Adam17	9													GO:0045073	GO:0045073	regulation of chemokine biosynthetic process	3/104	15/23210	3.82377e-05	0.000373484	0.000195284	Il1b/Egr1/Tnf	3		GO:0098751	GO:0098751	bone cell development	3/193	36/23210	0.00330287	0.0281704	0.0207086
1	Abhd17c	0	1.02783	0.491	0.297	0	Abhd17c		GO:0046777	GO:0046777	protein autophosphorylation	8/182	240/23210	0.000635637	0.00660932	0.00424762	Pim1/Mapkapk2/Syk/Hspa9/Pdgfb/Sla/Jak2/Camk2d	8													GO:0051044	GO:0051044	positive regulation of membrane protein ectodomain proteolysis	3/104	15/23210	3.82377e-05	0.000373484	0.000195284	Il1b/Apoe/Tnf	3		GO:1904037	GO:1904037	positive regulation of epithelial cell apoptotic process	3/193	36/23210	0.00330287	0.0281704	0.0207086
1	Ablim2	3.04975e-26	1.02769	0.026	0.014	6.09005e-22	Ablim2		GO:0030865	GO:0030865	cortical cytoskeleton organization	4/182	50/23210	0.000635689	0.00660932	0.00424762	Tnf/Plek/Ezr/Fmnl2	4													GO:0060538	GO:0060538	skeletal muscle organ development	7/104	206/23210	4.02e-05	0.000391513	0.00020471	Egr1/Skil/Cited2/Btg2/Nr4a1/Ctnnb1/Pmp22	7		GO:0051100	GO:0051100	negative regulation of binding	6/193	173/23210	0.00331631	0.0282031	0.0207326
1	Cd44	0	1.02712	0.978	0.906	0	Cd44		GO:0001780	GO:0001780	neutrophil homeostasis	3/182	22/23210	0.000654417	0.00672606	0.00432265	Slc7a11/Cd44/Fcgr2b	3													GO:0032606	GO:0032606	type I interferon production	5/104	85/23210	4.04655e-05	0.00039296	0.000205467	Irf1/Cd14/Tlr2/Hmgb2/Rel	5		GO:0045453	GO:0045453	bone resorption	4/193	74/23210	0.00338819	0.0287311	0.0211208
1	Gpt2	2.69867e-157	1.02538	0.131	0.064	5.38897e-153	Gpt2		GO:0002183	GO:0002183	cytoplasmic translational initiation	3/182	22/23210	0.000654417	0.00672606	0.00432265	Eif2s2/Denr/Eif4ebp1	3													GO:0043277	GO:0043277	apoptotic cell clearance	4/104	43/23210	4.10379e-05	0.00039737	0.000207773	Gas6/Thbs1/Tgm2/Trem2	4		GO:0060996	GO:0060996	dendritic spine development	5/193	122/23210	0.00356996	0.0299101	0.0219875
1	Dnajb5	1.64059e-167	1.02511	0.122	0.055	3.27609e-163	Dnajb5		GO:0045624	GO:0045624	positive regulation of T-helper cell differentiation	3/182	22/23210	0.000654417	0.00672606	0.00432265	Nlrp3/Malt1/Ripk2	3													GO:0010827	GO:0010827	regulation of glucose transmembrane transport	5/104	86/23210	4.28114e-05	0.000413352	0.000216129	Il1b/Igf1/Nfe2l2/Fabp5/Tnf	5		GO:0097028	GO:0097028	dendritic cell differentiation	3/193	37/23210	0.00357251	0.0299101	0.0219875
1	Stip1	0	1.0244	0.596	0.374	0	Stip1		GO:0071800	GO:0071800	podosome assembly	3/182	22/23210	0.000654417	0.00672606	0.00432265	Tnf/Asap1/Lcp1	3													GO:0034101	GO:0034101	erythrocyte homeostasis	6/104	142/23210	4.37485e-05	0.0004176	0.00021835	Zfp36/Vegfa/Zfp36l1/Cited2/Ncapg2/Hmgb2	6		GO:0051014	GO:0051014	actin filament severing	2/193	11/23210	0.00360116	0.0299101	0.0219875
1	Bcl2a1a	0	1.02151	0.508	0.27	0	Bcl2a1a		GO:0043491	GO:0043491	protein kinase B signaling	7/182	186/23210	0.000681955	0.00696673	0.00447732	Tnf/Gdf15/Cd40/Mtdh/Ptprj/Ddit3/Sesn2	7													GO:0045667	GO:0045667	regulation of osteoblast differentiation	6/104	142/23210	4.37485e-05	0.0004176	0.00021835	Id3/Vegfa/Igf1/Cebpb/Ctnnb1/Tnf	6		GO:0070142	GO:0070142	synaptic vesicle budding	2/193	11/23210	0.00360116	0.0299101	0.0219875
1	Osbpl3	0	1.01884	0.643	0.408	0	Osbpl3		GO:0007229	GO:0007229	integrin-mediated signaling pathway	5/182	89/23210	0.00068406	0.00696673	0.00447732	Plek/Lims1/Syk/Itgav/Itga4	5													GO:0106106	GO:0106106	cold-induced thermogenesis	6/104	142/23210	4.37485e-05	0.0004176	0.00021835	Cxcr4/Vegfa/Kdm6b/Cebpb/Fabp5/Fabp4	6		GO:0086103	GO:0086103	G protein-coupled receptor signaling pathway involved in heart process	2/193	11/23210	0.00360116	0.0299101	0.0219875
1	Rbpms	0	1.01859	0.558	0.315	0	Rbpms		GO:0014015	GO:0014015	positive regulation of gliogenesis	5/182	89/23210	0.00068406	0.00696673	0.00447732	Tnf/Tlr2/Tnfrsf1b/Rela/Id2	5													GO:0120161	GO:0120161	regulation of cold-induced thermogenesis	6/104	142/23210	4.37485e-05	0.0004176	0.00021835	Cxcr4/Vegfa/Kdm6b/Cebpb/Fabp5/Fabp4	6		GO:1901163	GO:1901163	regulation of trophoblast cell migration	2/193	11/23210	0.00360116	0.0299101	0.0219875
1	4933432I03Rik	2.23153e-23	1.0176	0.017	0.008	4.45615e-19	4933432I03Rik		GO:0060760	GO:0060760	positive regulation of response to cytokine stimulus	4/182	51/23210	0.000685602	0.00696673	0.00447732	Tlr2/Ripk2/Casp4/Adam17	4													GO:2000027	GO:2000027	regulation of animal organ morphogenesis	7/104	209/23210	4.40634e-05	0.000419413	0.000219299	Tnfaip3/Vegfa/Pim1/Cited2/Tgfbr1/Ctnnb1/Tnf	7		GO:0046879	GO:0046879	hormone secretion	9/193	365/23210	0.0036023	0.0299101	0.0219875
1	Mpp7	9.65453e-70	1.01702	0.082	0.045	1.92791e-65	Mpp7		GO:0072331	GO:0072331	signal transduction by p53 class mediator	6/182	135/23210	0.000697166	0.00706422	0.00453997	Cdkn1a/Cd44/Nupr1/Spred1/Dyrk2/Sesn2	6													GO:0002690	GO:0002690	positive regulation of leukocyte chemotaxis	5/104	87/23210	4.52613e-05	0.000427185	0.000223362	Il1b/Vegfa/Gas6/Thbs1/C5ar1	5		GO:0051222	GO:0051222	positive regulation of protein transport	10/193	435/23210	0.00360879	0.0299101	0.0219875
1	Raet1d	1.23637e-18	1.01618	0.018	0.009	2.4689e-14	Raet1d		GO:0014031	GO:0014031	mesenchymal cell development	5/182	90/23210	0.000719756	0.00725215	0.00466075	Nrp2/Jag1/Sema4d/Zeb2/Hif1a	5													GO:0072091	GO:0072091	regulation of stem cell proliferation	5/104	87/23210	4.52613e-05	0.000427185	0.000223362	Vegfa/Pim1/Zfp36l1/Hmgb2/Ctnnb1	5		GO:0034976	GO:0034976	response to endoplasmic reticulum stress	7/193	237/23210	0.00378138	0.0312113	0.0229441
1	Tanc1	3.20452e-235	1.01455	0.197	0.097	6.39911e-231	Tanc1		GO:0043535	GO:0043535	regulation of blood vessel endothelial cell migration	5/182	90/23210	0.000719756	0.00725215	0.00466075	Cd40/Spred1/Pdgfb/Hif1a/Adam17	5													GO:2000117	GO:2000117	negative regulation of cysteine-type endopeptidase activity	5/104	87/23210	4.52613e-05	0.000427185	0.000223362	Vegfa/Igf1/Gas6/Thbs1/Nr4a1	5		GO:0032386	GO:0032386	regulation of intracellular transport	10/193	438/23210	0.00378706	0.0312113	0.0229441
1	Asap1	0	1.01287	0.776	0.573	0	Asap1		GO:0031667	GO:0031667	response to nutrient levels	10/182	371/23210	0.000726084	0.00727754	0.00467707	Gdf15/Cdkn1a/Pim1/Cpeb4/Atf4/Eif4ebp1/Asns/Ddit3/Sesn2/Larp1	10													GO:0002544	GO:0002544	chronic inflammatory response	3/104	16/23210	4.69085e-05	0.000441491	0.000230843	Tnfaip3/Cebpb/Tnf	3		GO:1901214	GO:1901214	regulation of neuron death	9/193	368/23210	0.0037999	0.0312294	0.0229574
1	Pdlim7	8.05872e-225	1.01047	0.224	0.12	1.60924e-220	Pdlim7		GO:0046328	GO:0046328	regulation of JNK cascade	7/182	188/23210	0.000726334	0.00727754	0.00467707	Tnf/Syk/Fcgr2b/Ripk2/Zeb2/Ncf1/Sash1	7													GO:0032642	GO:0032642	regulation of chemokine production	5/104	88/23210	4.78182e-05	0.000447547	0.000234009	Il1b/Egr1/Tlr2/Trem2/Tnf	5		GO:0061136	GO:0061136	regulation of proteasomal protein catabolic process	6/193	178/23210	0.00381285	0.0312484	0.0229713
1	Arl14ep	0	1.00981	0.358	0.193	0	Arl14ep		GO:0031529	GO:0031529	ruffle organization	4/182	52/23210	0.000738227	0.00735562	0.00472725	Plek/Icam1/Stap1/Snx10	4													GO:0044344	GO:0044344	cellular response to fibroblast growth factor stimulus	5/104	88/23210	4.78182e-05	0.000447547	0.000234009	Zfp36/Zfp36l1/Thbs1/Nr4a1/Ctnnb1	5		GO:2000403	GO:2000403	positive regulation of lymphocyte migration	3/193	38/23210	0.00385522	0.0315076	0.0231619
1	Yars	0	1.0098	0.313	0.161	0	Yars		GO:0035924	GO:0035924	cellular response to vascular endothelial growth factor stimulus	4/182	52/23210	0.000738227	0.00735562	0.00472725	Nrp2/Mapkapk2/Rela/Pdgfb	4													GO:0070665	GO:0070665	positive regulation of leukocyte proliferation	6/104	145/23210	4.9172e-05	0.000456721	0.000238806	Tnfsf9/Il1b/Igf1/Cd28/Cdkn1a/Icosl	6		GO:0046883	GO:0046883	regulation of hormone secretion	8/193	302/23210	0.00388987	0.0315843	0.0232183
1	Rbm7	0	1.00741	0.832	0.59	0	Rbm7		GO:0002822	GO:0002822	regulation of adaptive immune response based on somatic recombination of immune receptors built from immunoglobulin superfamily domains	7/182	189/23210	0.000749365	0.00744591	0.00478527	Tnf/Nlrp3/Malt1/Cd40/Tnfrsf1b/Fcgr2b/Ripk2	7													GO:0001774	GO:0001774	microglial cell activation	4/104	45/23210	4.92063e-05	0.000456721	0.000238806	Tlr2/C5ar1/Trem2/Tnf	4		GO:0071277	GO:0071277	cellular response to calcium ion	4/193	77/23210	0.00390891	0.0315843	0.0232183
1	Myo10	0	1.0067	0.481	0.264	0	Myo10		GO:0002460	GO:0002460	adaptive immune response based on somatic recombination of immune receptors built from immunoglobulin superfamily domains	11/182	441/23210	0.000753151	0.00744622	0.00478547	Tnf/Nlrp3/Icam1/Malt1/Cd40/Tnfrsf1b/Fcgr2b/Jag1/Ripk2/Nfkb2/Adam17	11													GO:0002269	GO:0002269	leukocyte activation involved in inflammatory response	4/104	45/23210	4.92063e-05	0.000456721	0.000238806	Tlr2/C5ar1/Trem2/Tnf	4		GO:1905897	GO:1905897	regulation of response to endoplasmic reticulum stress	4/193	77/23210	0.00390891	0.0315843	0.0232183
1	Cldn12	4.17776e-82	1.00511	0.074	0.037	8.34256e-78	Cldn12		GO:0045685	GO:0045685	regulation of glial cell differentiation	5/182	91/23210	0.000756826	0.00744622	0.00478547	Tlr2/Tnfrsf1b/Rela/Id2/Kdm4a	5													GO:0097530	GO:0097530	granulocyte migration	6/104	146/23210	5.10949e-05	0.000472944	0.000247288	Il1b/Pde4b/Vegfa/Thbs1/C5ar1/Lgals3	6		GO:0019933	GO:0019933	cAMP-mediated signaling	6/193	179/23210	0.00391844	0.0315843	0.0232183
1	Gch1	0	1.00328	0.727	0.431	0	Gch1		GO:0048864	GO:0048864	stem cell development	5/182	91/23210	0.000756826	0.00744622	0.00478547	Nrp2/Jag1/Sema4d/Zeb2/Hif1a	5													GO:0097193	GO:0097193	intrinsic apoptotic signaling pathway	8/104	292/23210	5.16794e-05	0.00047704	0.00024943	Bcl2l11/Skil/Nfe2l2/Mcl1/Cebpb/Cdkn1a/Tnf/Bcl3	8		GO:0034612	GO:0034612	response to tumor necrosis factor	6/193	179/23210	0.00391844	0.0315843	0.0232183
1	Gm43221	3.33822e-25	1.00152	0.018	0.008	6.66609e-21	Gm43221		GO:0046651	GO:0046651	lymphocyte proliferation	9/182	308/23210	0.0007577	0.00744622	0.00478547	Cdkn1a/Sdc4/Malt1/Cd40/Tnfrsf1b/Cd44/Syk/Fcgr2b/Ripk2	9													GO:1903532	GO:1903532	positive regulation of secretion by cell	10/104	472/23210	5.2137e-05	0.000479946	0.000250949	Il1b/Igf1/Cd14/Tlr2/Cadm1/Nlrp3/Sdc4/Trem2/Lgals3/Tnf	10		GO:1903362	GO:1903362	regulation of cellular protein catabolic process	7/193	239/23210	0.00395863	0.0318209	0.0233921
1	Srgn	0	1.00013	0.834	0.587	0	Srgn		GO:0071695	GO:0071695	anatomical structure maturation	7/182	190/23210	0.00077297	0.00757553	0.00486858	Fam20c/Sema4d/Pdgfb/Gnaq/Ddit3/Rbpj/Hif1a	7													GO:0043535	GO:0043535	regulation of blood vessel endothelial cell migration	5/104	90/23210	5.32663e-05	0.000489002	0.000255684	Vegfa/Igf1/Nfe2l2/Thbs1/Apoe	5		GO:0009914	GO:0009914	hormone transport	9/193	373/23210	0.00414803	0.0332523	0.0244444
1	Rab12	0	0.998901	0.731	0.513	0	Rab12		GO:0032943	GO:0032943	mononuclear cell proliferation	9/182	310/23210	0.000793152	0.00773104	0.00496852	Cdkn1a/Sdc4/Malt1/Cd40/Tnfrsf1b/Cd44/Syk/Fcgr2b/Ripk2	9													GO:0032757	GO:0032757	positive regulation of interleukin-8 production	4/104	46/23210	5.37077e-05	0.00049171	0.0002571	Il1b/Cd14/Tlr2/Tnf	4		GO:0051279	GO:0051279	regulation of release of sequestered calcium ion into cytosol	4/193	79/23210	0.00428463	0.0336262	0.0247193
1	Jak2	0	0.998574	0.612	0.376	0	Jak2		GO:0034113	GO:0034113	heterotypic cell-cell adhesion	4/182	53/23210	0.000793645	0.00773104	0.00496852	Tnf/Cd44/Itgav/Itga4	4													GO:0009895	GO:0009895	negative regulation of catabolic process	8/104	294/23210	5.42166e-05	0.000495021	0.000258832	Il1b/Tnfaip3/Zfp36/Vegfa/Mcl1/Trem2/N4bp1/Tnf	8		GO:0045765	GO:0045765	regulation of angiogenesis	8/193	307/23210	0.00429073	0.0336262	0.0247193
1	Prr5l	0	0.997498	0.195	0.081	0	Prr5l		GO:0014033	GO:0014033	neural crest cell differentiation	5/182	92/23210	0.000795303	0.00773104	0.00496852	Nrp2/Jag1/Sema4d/Zeb2/Hif1a	5													GO:0001503	GO:0001503	ossification	9/104	381/23210	5.48554e-05	0.000499497	0.000261172	Id3/Vegfa/Igf1/Junb/H3f3b/S1pr1/Cebpb/Ctnnb1/Tnf	9		GO:0006887	GO:0006887	exocytosis	9/193	375/23210	0.00429408	0.0336262	0.0247193
1	Carmil1	2.2123e-179	0.996117	0.161	0.081	4.41774e-175	Carmil1		GO:0002703	GO:0002703	regulation of leukocyte mediated immunity	8/182	250/23210	0.000828832	0.00803519	0.00516399	Tnf/Nlrp3/Tlr2/Malt1/Cd40/Tnfrsf1b/Syk/Fcgr2b	8													GO:0002700	GO:0002700	regulation of production of molecular mediator of immune response	6/104	148/23210	5.51211e-05	0.000500559	0.000261727	Il1b/Tnfaip3/Tlr2/Cd28/Nlrp3/Tnf	6		GO:0002696	GO:0002696	positive regulation of leukocyte activation	10/193	446/23210	0.00429679	0.0336262	0.0247193
1	Gars	0	0.996086	0.605	0.381	0	Gars		GO:0036473	GO:0036473	cell death in response to oxidative stress	5/182	93/23210	0.000835222	0.0080536	0.00517582	Slc7a11/Atf4/Foxp1/Jak2/Hif1a	5													GO:0000188	GO:0000188	inactivation of MAPK activity	3/104	17/23210	5.67748e-05	0.000510062	0.000266696	Dusp2/Dusp1/Dusp5	3		GO:0030836	GO:0030836	positive regulation of actin filament depolymerization	2/193	12/23210	0.00429782	0.0336262	0.0247193
1	Fbxo30	0	0.994816	0.445	0.239	0	Fbxo30		GO:0043506	GO:0043506	regulation of JUN kinase activity	5/182	93/23210	0.000835222	0.0080536	0.00517582	Tnf/Syk/Ripk2/Zeb2/Sash1	5													GO:0034349	GO:0034349	glial cell apoptotic process	3/104	17/23210	5.67748e-05	0.000510062	0.000266696	Igf1/Gas6/Pmp22	3		GO:0060124	GO:0060124	positive regulation of growth hormone secretion	2/193	12/23210	0.00429782	0.0336262	0.0247193
1	Flnb	1.05405e-100	0.993121	0.108	0.058	2.10484e-96	Flnb		GO:0031061	GO:0031061	negative regulation of histone methylation	3/182	24/23210	0.000850238	0.00810583	0.00520938	Bcor/Kdm4a/Mllt6	3													GO:0045064	GO:0045064	T-helper 2 cell differentiation	3/104	17/23210	5.67748e-05	0.000510062	0.000266696	Irf1/Nlrp3/Bcl3	3		GO:0060213	GO:0060213	positive regulation of nuclear-transcribed mRNA poly(A) tail shortening	2/193	12/23210	0.00429782	0.0336262	0.0247193
1	Il12a	4.40101e-29	0.992772	0.034	0.019	8.78837e-25	Il12a		GO:1903204	GO:1903204	negative regulation of oxidative stress-induced neuron death	3/182	24/23210	0.000850238	0.00810583	0.00520938	Slc7a11/Atf4/Hif1a	3													GO:0050755	GO:0050755	chemokine metabolic process	3/104	17/23210	5.67748e-05	0.000510062	0.000266696	Il1b/Egr1/Tnf	3		GO:0061450	GO:0061450	trophoblast cell migration	2/193	12/23210	0.00429782	0.0336262	0.0247193
1	Tnfrsf8	2.78346e-33	0.992766	0.027	0.013	5.55829e-29	Tnfrsf8		GO:0045599	GO:0045599	negative regulation of fat cell differentiation	4/182	54/23210	0.000851937	0.00810583	0.00520938	Tnf/Jag1/Ddit3/Trib3	4													GO:0050728	GO:0050728	negative regulation of inflammatory response	6/104	149/23210	5.72272e-05	0.000512756	0.000268104	Tnfaip3/Socs3/Zfp36/Igf1/Apoe/Nlrp3	6		GO:0072124	GO:0072124	regulation of glomerular mesangial cell proliferation	2/193	12/23210	0.00429782	0.0336262	0.0247193
1	Gadd45a	0	0.991277	0.701	0.441	0	Gadd45a		GO:0045687	GO:0045687	positive regulation of glial cell differentiation	4/182	54/23210	0.000851937	0.00810583	0.00520938	Tlr2/Tnfrsf1b/Rela/Id2	4													GO:0045429	GO:0045429	positive regulation of nitric oxide biosynthetic process	4/104	47/23210	5.85023e-05	0.0005214	0.000272624	Il1b/Icam1/Tlr2/Tnf	4		GO:0017157	GO:0017157	regulation of exocytosis	7/193	244/23210	0.00442933	0.0345629	0.0254079
1	Grap	2.6286e-25	0.98974	0.024	0.012	5.24906e-21	Grap		GO:2000351	GO:2000351	regulation of endothelial cell apoptotic process	4/182	54/23210	0.000851937	0.00810583	0.00520938	Tnf/Icam1/Cd40/Itga4	4													GO:0050704	GO:0050704	regulation of interleukin-1 secretion	4/104	47/23210	5.85023e-05	0.0005214	0.000272624	Tnfaip3/Gas6/Tlr2/Nlrp3	4		GO:2000273	GO:2000273	positive regulation of signaling receptor activity	3/193	40/23210	0.00446061	0.0347146	0.0255194
1	2900089D17Rik	4.24219e-246	0.989291	0.212	0.107	8.47123e-242	2900089D17Rik		GO:0060562	GO:0060562	epithelial tube morphogenesis	10/182	380/23210	0.000871395	0.00826561	0.00531207	Tnf/Sdc4/Clic4/Cd44/Vasp/Lmo4/Zeb2/Rbpj/Notch2/Hif1a	10													GO:0032602	GO:0032602	chemokine production	5/104	92/23210	5.91818e-05	0.000526061	0.000275061	Il1b/Egr1/Tlr2/Trem2/Tnf	5		GO:0051348	GO:0051348	negative regulation of transferase activity	7/193	246/23210	0.00462901	0.0359299	0.0264128
1	Trim36	2.0378e-97	0.989173	0.106	0.057	4.06929e-93	Trim36		GO:0016051	GO:0016051	carbohydrate biosynthetic process	7/182	194/23210	0.000873339	0.00826561	0.00531207	Plek/Nfkb1/Atf4/Pdgfb/Dyrk2/Sesn2/Hif1a	7													GO:0050715	GO:0050715	positive regulation of cytokine secretion	6/104	150/23210	5.93972e-05	0.000526582	0.000275334	Il1b/Cd14/Tlr2/Cadm1/Nlrp3/Tnf	6		GO:0007189	GO:0007189	adenylate cyclase-activating G protein-coupled receptor signaling pathway	5/193	130/23210	0.00467508	0.0361918	0.0266053
1	Fam46c	0	0.988522	0.678	0.406	0	Fam46c		GO:0002181	GO:0002181	cytoplasmic translation	5/182	94/23210	0.000876615	0.00827478	0.00531797	Cpeb4/Eif2s2/Denr/Eif4ebp1/Aars	5													GO:0043406	GO:0043406	positive regulation of MAP kinase activity	7/104	220/23210	6.09289e-05	0.00053874	0.000281691	Il1b/Vegfa/Igf1/Thbs1/Tgfbr1/Gadd45a/Tnf	7		GO:1903305	GO:1903305	regulation of regulated secretory pathway	6/193	186/23210	0.00471924	0.0364375	0.0267859
1	Cdc42ep2	0	0.988074	0.428	0.244	0	Cdc42ep2		GO:0003205	GO:0003205	cardiac chamber development	7/182	195/23210	0.000899969	0.00844223	0.00542558	Nrp2/Jag1/Lmo4/Rbpj/Id2/Notch2/Hif1a	7													GO:0042116	GO:0042116	macrophage activation	5/104	93/23210	6.23234e-05	0.000548185	0.000286629	Thbs1/Tlr2/C5ar1/Trem2/Tnf	5		GO:0033628	GO:0033628	regulation of cell adhesion mediated by integrin	3/193	41/23210	0.00478363	0.0368377	0.0270802
1	Gcnt2	4.90485e-222	0.985275	0.218	0.116	9.7945e-218	Gcnt2		GO:0051271	GO:0051271	negative regulation of cellular component movement	9/182	316/23210	0.000907703	0.00844223	0.00542558	Clic4/Jag1/Spred1/Sema4d/Pdgfb/Mitf/Stap1/Ptprj/Rbpj	9													GO:0045445	GO:0045445	myoblast differentiation	5/104	93/23210	6.23234e-05	0.000548185	0.000286629	Id3/Igf1/Zfp36l1/Btg1/Tnf	5		GO:0034248	GO:0034248	regulation of cellular amide metabolic process	9/193	382/23210	0.00483712	0.0371522	0.0273113
1	Syk	0	0.983	0.955	0.829	0	Syk		GO:0106106	GO:0106106	cold-induced thermogenesis	6/182	142/23210	0.000907762	0.00844223	0.00542558	Atf4/Syk/Ddit3/Rbpj/Jak2/Adam17	6													GO:0061138	GO:0061138	morphogenesis of a branching epithelium	7/104	221/23210	6.2693e-05	0.000549996	0.000287576	Socs3/Cxcr4/Vegfa/Igf1/Tgm2/Ctnnb1/Tnf	7		GO:1904951	GO:1904951	positive regulation of establishment of protein localization	10/193	454/23210	0.00485928	0.0372249	0.0273648
1	Ero1l	0	0.982108	0.65	0.392	0	Ero1l		GO:0120161	GO:0120161	regulation of cold-induced thermogenesis	6/182	142/23210	0.000907762	0.00844223	0.00542558	Atf4/Syk/Ddit3/Rbpj/Jak2/Adam17	6													GO:0042088	GO:0042088	T-helper 1 type immune response	4/104	48/23210	6.36017e-05	0.000555069	0.000290229	Il1b/Irf1/Vegfa/Bcl3	4		GO:0034620	GO:0034620	cellular response to unfolded protein	4/193	82/23210	0.00489273	0.0373835	0.0274814
1	Heca	0	0.979395	0.57	0.341	0	Heca		GO:0002548	GO:0002548	monocyte chemotaxis	4/182	55/23210	0.000913182	0.00844223	0.00542558	Ccl4/Ccl3/Ccl9/Pdgfb	4													GO:1904407	GO:1904407	positive regulation of nitric oxide metabolic process	4/104	48/23210	6.36017e-05	0.000555069	0.000290229	Il1b/Icam1/Tlr2/Tnf	4		GO:1901652	GO:1901652	response to peptide	9/193	384/23210	0.0050017	0.0375222	0.0275833
1	P2ry10b	0	0.978584	0.354	0.196	0	P2ry10b		GO:0002833	GO:0002833	positive regulation of response to biotic stimulus	4/182	55/23210	0.000913182	0.00844223	0.00542558	Acod1/Tlr2/Ripk2/Sash1	4													GO:0050709	GO:0050709	negative regulation of protein secretion	6/104	152/23210	6.39344e-05	0.000556528	0.000290991	Il1b/Tnfaip3/Gas6/Apoe/Nlrp3/Tnf	6		GO:0008298	GO:0008298	intracellular mRNA localization	2/193	13/23210	0.00505156	0.0375222	0.0275833
1	Pck2	6.3322e-285	0.976855	0.266	0.14	1.26448e-280	Pck2		GO:0010665	GO:0010665	regulation of cardiac muscle cell apoptotic process	4/182	55/23210	0.000913182	0.00844223	0.00542558	Cflar/Nupr1/Jak2/Camk2d	4													GO:0050714	GO:0050714	positive regulation of protein secretion	8/104	302/23210	6.54288e-05	0.000568064	0.000297024	Il1b/Igf1/Cd14/Tlr2/Cadm1/Nlrp3/Trem2/Tnf	8		GO:0035810	GO:0035810	positive regulation of urine volume	2/193	13/23210	0.00505156	0.0375222	0.0275833
1	Cd86	0	0.975447	0.322	0.172	0	Cd86		GO:0048066	GO:0048066	developmental pigmentation	4/182	55/23210	0.000913182	0.00844223	0.00542558	Gnaq/Mitf/Rab32/Zeb2	4													GO:1900153	GO:1900153	positive regulation of nuclear-transcribed mRNA catabolic process, deadenylation-dependent decay	3/104	18/23210	6.7908e-05	0.000586557	0.000306693	Zfp36/Zfp36l1/Btg2	3		GO:0045955	GO:0045955	negative regulation of calcium ion-dependent exocytosis	2/193	13/23210	0.00505156	0.0375222	0.0275833
1	Cish	7.97243e-104	0.973898	0.111	0.059	1.59202e-99	Cish		GO:0042326	GO:0042326	negative regulation of phosphorylation	11/182	452/23210	0.000920082	0.00848415	0.00545252	Cdkn1a/Ppp1r15a/Nupr1/Tnip1/Spred1/Sema4d/Gnaq/Stap1/Ptprj/Ezr/Trib3	11													GO:2000319	GO:2000319	regulation of T-helper 17 cell differentiation	3/104	18/23210	6.7908e-05	0.000586557	0.000306693	Nfkbiz/Nlrp3/Nfkbid	3		GO:0071380	GO:0071380	cellular response to prostaglandin E stimulus	2/193	13/23210	0.00505156	0.0375222	0.0275833
1	Ptpn12	0	0.973375	0.807	0.539	0	Ptpn12		GO:0021700	GO:0021700	developmental maturation	9/182	317/23210	0.00092804	0.00853559	0.00548558	Fam20c/Sema4d/Pdgfb/Gnaq/Rab32/Ddit3/Rbpj/Id2/Hif1a	9													GO:0045646	GO:0045646	regulation of erythrocyte differentiation	4/104	49/23210	6.90176e-05	0.000594613	0.000310905	Zfp36/Zfp36l1/Ncapg2/Hmgb2	4		GO:0072110	GO:0072110	glomerular mesangial cell proliferation	2/193	13/23210	0.00505156	0.0375222	0.0275833
1	Rnf145	0	0.97235	0.379	0.199	0	Rnf145		GO:0018105	GO:0018105	peptidyl-serine phosphorylation	9/182	318/23210	0.000948747	0.00870149	0.0055922	Tnf/Ppp1r15a/Cd44/Mapkapk2/Syk/Ripk2/Pdgfb/Dyrk2/Camk2d	9													GO:0071456	GO:0071456	cellular response to hypoxia	5/104	96/23210	7.25251e-05	0.000623233	0.00032587	Egr1/Vegfa/Zfp36l1/Cited2/Nfe2l2	5		GO:0090193	GO:0090193	positive regulation of glomerulus development	2/193	13/23210	0.00505156	0.0375222	0.0275833
1	Nfe2l1	0	0.969697	0.899	0.709	0	Nfe2l1		GO:0006925	GO:0006925	inflammatory cell apoptotic process	3/182	25/23210	0.000960633	0.00870149	0.0055922	Slc7a11/Cd44/Fcgr2b	3													GO:1990845	GO:1990845	adaptive thermogenesis	6/104	156/23210	7.38391e-05	0.000632907	0.000330928	Cxcr4/Vegfa/Kdm6b/Cebpb/Fabp5/Fabp4	6		GO:0097011	GO:0097011	cellular response to granulocyte macrophage colony-stimulating factor stimulus	2/193	13/23210	0.00505156	0.0375222	0.0275833
1	Gramd1b	0	0.969438	0.521	0.313	0	Gramd1b		GO:0045737	GO:0045737	positive regulation of cyclin-dependent protein serine/threonine kinase activity	3/182	25/23210	0.000960633	0.00870149	0.0055922	Pim1/Pdgfb/Adam17	3													GO:0071675	GO:0071675	regulation of mononuclear cell migration	4/104	50/23210	7.47618e-05	0.000636817	0.000332973	Thbs1/Dusp1/C5ar1/Lgals3	4		GO:0099159	GO:0099159	regulation of modification of postsynaptic structure	2/193	13/23210	0.00505156	0.0375222	0.0275833
1	Psd	6.32433e-20	0.968871	0.016	0.008	1.26291e-15	Psd		GO:0051894	GO:0051894	positive regulation of focal adhesion assembly	3/182	25/23210	0.000960633	0.00870149	0.0055922	Sdc4/Lims1/Ptprj	3													GO:0010035	GO:0010035	response to inorganic substance	10/104	493/23210	7.4864e-05	0.000636817	0.000332973	Tnfaip3/Junb/Selenop/Nfe2l2/Thbs1/Kdm6b/Nr4a1/Itpkb/Fabp4/Tnf	10		GO:0106072	GO:0106072	negative regulation of adenylate cyclase-activating G protein-coupled receptor signaling pathway	2/193	13/23210	0.00505156	0.0375222	0.0275833
1	Rnf24	2.47478e-160	0.965684	0.152	0.078	4.94189e-156	Rnf24		GO:0150077	GO:0150077	regulation of neuroinflammatory response	3/182	25/23210	0.000960633	0.00870149	0.0055922	Tnfrsf1b/Nupr1/Stap1	3													GO:0048568	GO:0048568	embryonic organ development	10/104	493/23210	7.4864e-05	0.000636817	0.000332973	Socs3/Id3/Prdm1/Vegfa/Junb/Zfp36l1/Cited2/Cebpb/Tgfbr1/Ctnnb1	10		GO:1900121	GO:1900121	negative regulation of receptor binding	2/193	13/23210	0.00505156	0.0375222	0.0275833
1	Shmt2	4.40988e-271	0.965023	0.267	0.144	8.80609e-267	Shmt2		GO:1901739	GO:1901739	regulation of myoblast fusion	3/182	25/23210	0.000960633	0.00870149	0.0055922	Gdf15/Cflar/Ehd1	3													GO:1903320	GO:1903320	regulation of protein modification by small protein conjugation or removal	7/104	229/23210	7.83663e-05	0.000664926	0.00034767	Tnfaip3/Egr1/Tgfbr1/Trib1/N4bp1/Ctnnb1/Tnip1	7		GO:0051271	GO:0051271	negative regulation of cellular component movement	8/193	316/23210	0.00509174	0.0375584	0.0276099
1	Gm26649	6.28382e-33	0.963311	0.021	0.009	1.25482e-28	Gm26649		GO:0014066	GO:0014066	regulation of phosphatidylinositol 3-kinase signaling	5/182	96/23210	0.000963962	0.00870965	0.00559744	Tnf/Sema4d/Pdgfb/Ncf1/Jak2	5													GO:0042102	GO:0042102	positive regulation of T cell proliferation	5/104	98/23210	8.00094e-05	0.000673493	0.000352149	Tnfsf9/Il1b/Igf1/Cd28/Icosl	5		GO:0002822	GO:0002822	regulation of adaptive immune response based on somatic recombination of immune receptors built from immunoglobulin superfamily domains	6/193	189/23210	0.00509696	0.0375584	0.0276099
1	Cd14	0	0.960127	0.969	0.838	0	Cd14		GO:0002687	GO:0002687	positive regulation of leukocyte migration	6/182	144/23210	0.000976096	0.00878737	0.0056474	Ccl4/Icam1/Tlr2/Ptprj/Itga4/Adam17	6													GO:0031664	GO:0031664	regulation of lipopolysaccharide-mediated signaling pathway	3/104	19/23210	8.03782e-05	0.000673493	0.000352149	Tnfaip3/Prdm1/Trib1	3		GO:0071674	GO:0071674	mononuclear cell migration	4/193	83/23210	0.00510763	0.0375584	0.0276099
1	Hectd2	2.81026e-65	0.960102	0.052	0.025	5.6118e-61	Hectd2		GO:0043536	GO:0043536	positive regulation of blood vessel endothelial cell migration	4/182	56/23210	0.000977464	0.00878737	0.0056474	Cd40/Pdgfb/Hif1a/Adam17	4													GO:0032823	GO:0032823	regulation of natural killer cell differentiation	3/104	19/23210	8.03782e-05	0.000673493	0.000352149	Prdm1/Irf1/Gas6	3		GO:0002823	GO:0002823	negative regulation of adaptive immune response based on somatic recombination of immune receptors built from immunoglobulin superfamily domains	3/193	42/23210	0.00512044	0.0375584	0.0276099
1	Wdr59	7.19594e-165	0.958405	0.162	0.084	1.43696e-160	Wdr59		GO:0043542	GO:0043542	endothelial cell migration	7/182	198/23210	0.000983723	0.00882154	0.00566935	Cd40/Spred1/Pdgfb/Itgav/Hif1a/Adam17/Sash1	7													GO:0045076	GO:0045076	regulation of interleukin-2 biosynthetic process	3/104	19/23210	8.03782e-05	0.000673493	0.000352149	Il1b/Zfp36/Cd28	3		GO:1903573	GO:1903573	negative regulation of response to endoplasmic reticulum stress	3/193	42/23210	0.00512044	0.0375584	0.0276099
1	Chd2	0	0.958055	0.565	0.342	0	Chd2		GO:0010595	GO:0010595	positive regulation of endothelial cell migration	5/182	97/23210	0.00100998	0.00901197	0.00579174	Cd40/Pdgfb/Hif1a/Adam17/Sash1	5													GO:2000269	GO:2000269	regulation of fibroblast apoptotic process	3/104	19/23210	8.03782e-05	0.000673493	0.000352149	Bcl2l11/Gas6/Btg1	3		GO:0032945	GO:0032945	negative regulation of mononuclear cell proliferation	4/193	84/23210	0.00532878	0.0388921	0.0285904
1	D930030I03Rik	5.79543e-41	0.955223	0.024	0.01	1.15729e-36	D930030I03Rik		GO:2001243	GO:2001243	negative regulation of intrinsic apoptotic signaling pathway	5/182	97/23210	0.00100998	0.00901197	0.00579174	Bcl2a1b/Bcl2a1d/Herpud1/Cd44/Hif1a	5													GO:0032648	GO:0032648	regulation of interferon-beta production	4/104	51/23210	8.08463e-05	0.000674053	0.000352442	Irf1/Tlr2/Hmgb2/Rel	4		GO:0050672	GO:0050672	negative regulation of lymphocyte proliferation	4/193	84/23210	0.00532878	0.0388921	0.0285904
1	Chic2	0	0.954919	0.821	0.604	0	Chic2		GO:0001818	GO:0001818	negative regulation of cytokine production	8/182	259/23210	0.00104066	0.00925412	0.00594736	Tnf/Nlrp3/Acod1/Tlr2/Nfkb1/Fcgr2b/Ezr/Erbin	8													GO:0060760	GO:0060760	positive regulation of response to cytokine stimulus	4/104	51/23210	8.08463e-05	0.000674053	0.000352442	Cxcr4/Gas6/Tlr2/Trem2	4		GO:1903311	GO:1903311	regulation of mRNA metabolic process	7/193	253/23210	0.00538176	0.0390913	0.0287368
1	Parp8	1.55646e-242	0.953965	0.257	0.141	3.1081e-238	Parp8		GO:0003170	GO:0003170	heart valve development	4/182	57/23210	0.00104486	0.00925412	0.00594736	Tnfrsf1b/Jag1/Rbpj/Notch2	4													GO:0042552	GO:0042552	myelination	6/104	159/23210	8.20416e-05	0.000682326	0.000356768	Cxcr4/Igf1/Tlr2/Ctnnb1/Pmp22/Tnf	6		GO:0018108	GO:0018108	peptidyl-tyrosine phosphorylation	8/193	319/23210	0.00538271	0.0390913	0.0287368
1	Kdm6b	0	0.95394	0.741	0.393	0	Kdm6b		GO:0072577	GO:0072577	endothelial cell apoptotic process	4/182	57/23210	0.00104486	0.00925412	0.00594736	Tnf/Icam1/Cd40/Itga4	4													GO:0045639	GO:0045639	positive regulation of myeloid cell differentiation	5/104	99/23210	8.39676e-05	0.00069662	0.000364242	Zfp36l1/Hmgb2/Trib1/Trem2/Tnf	5		GO:0050867	GO:0050867	positive regulation of cell activation	10/193	461/23210	0.00539761	0.0391027	0.0287452
1	Mapk6	0	0.953231	0.784	0.516	0	Mapk6		GO:2001237	GO:2001237	negative regulation of extrinsic apoptotic signaling pathway	5/182	98/23210	0.00105762	0.00934402	0.00600514	Tnf/Cflar/Icam1/Rela/Itgav	5													GO:1903531	GO:1903531	negative regulation of secretion by cell	7/104	232/23210	8.50108e-05	0.000703538	0.000367858	Il1b/Tnfaip3/Gas6/Apoe/Nlrp3/Entpd1/Tnf	7		GO:0006024	GO:0006024	glycosaminoglycan biosynthetic process	3/193	43/23210	0.00547119	0.0393939	0.0289593
1	Rcsd1	2.38397e-195	0.952472	0.215	0.12	4.76055e-191	Rcsd1		GO:0000302	GO:0000302	response to reactive oxygen species	7/182	201/23210	0.0010735	0.0093548	0.00601206	Tnf/Cflar/Rela/Foxp1/Itgav/Sesn2/Ncf1	7													GO:0032481	GO:0032481	positive regulation of type I interferon production	4/104	52/23210	8.72831e-05	0.000719148	0.000376021	Irf1/Cd14/Tlr2/Hmgb2	4		GO:0048246	GO:0048246	macrophage chemotaxis	3/193	43/23210	0.00547119	0.0393939	0.0289593
1	Tars	0	0.951606	0.563	0.337	0	Tars		GO:0002685	GO:0002685	regulation of leukocyte migration	7/182	201/23210	0.0010735	0.0093548	0.00601206	Ccl4/Icam1/Tlr2/Stap1/Ptprj/Itga4/Adam17	7													GO:0030278	GO:0030278	regulation of ossification	7/104	233/23210	8.73251e-05	0.000719148	0.000376021	Id3/Vegfa/Igf1/S1pr1/Cebpb/Ctnnb1/Tnf	7		GO:0045598	GO:0045598	regulation of fat cell differentiation	5/193	135/23210	0.00547809	0.0393939	0.0289593
1	Klhl25	2.01305e-242	0.951341	0.195	0.094	4.01987e-238	Klhl25		GO:0050867	GO:0050867	positive regulation of cell activation	11/182	461/23210	0.00107848	0.0093548	0.00601206	Cdkn1a/Nlrp3/Plek/Malt1/Cd40/Syk/Ripk2/Pdgfb/Stap1/Ptprj/Jak2	11													GO:0002792	GO:0002792	negative regulation of peptide secretion	6/104	162/23210	9.09545e-05	0.00074357	0.00038879	Il1b/Tnfaip3/Gas6/Apoe/Nlrp3/Tnf	6		GO:0018212	GO:0018212	peptidyl-tyrosine modification	8/193	322/23210	0.00568623	0.0407907	0.0299861
1	Tgm2	0	0.951111	0.841	0.535	0	Tgm2		GO:0050858	GO:0050858	negative regulation of antigen receptor-mediated signaling pathway	3/182	26/23210	0.0010797	0.0093548	0.00601206	Fcgr2b/Ptprj/Ezr	3													GO:0007272	GO:0007272	ensheathment of neurons	6/104	162/23210	9.09545e-05	0.00074357	0.00038879	Cxcr4/Igf1/Tlr2/Ctnnb1/Pmp22/Tnf	6		GO:0030308	GO:0030308	negative regulation of cell growth	6/193	194/23210	0.00577515	0.0412405	0.0303168
1	Dpep3	2.89493e-13	0.949128	0.01	0.005	5.78089e-09	Dpep3		GO:0051767	GO:0051767	nitric-oxide synthase biosynthetic process	3/182	26/23210	0.0010797	0.0093548	0.00601206	Tlr2/Nampt/Jak2	3													GO:0008366	GO:0008366	axon ensheathment	6/104	162/23210	9.09545e-05	0.00074357	0.00038879	Cxcr4/Igf1/Tlr2/Ctnnb1/Pmp22/Tnf	6		GO:0071385	GO:0071385	cellular response to glucocorticoid stimulus	3/193	44/23210	0.00583603	0.0412405	0.0303168
1	Pcdh7	7.45504e-307	0.948266	0.33	0.187	1.4887e-302	Pcdh7		GO:0051769	GO:0051769	regulation of nitric-oxide synthase biosynthetic process	3/182	26/23210	0.0010797	0.0093548	0.00601206	Tlr2/Nampt/Jak2	3													GO:0110110	GO:0110110	positive regulation of animal organ morphogenesis	5/104	101/23210	9.23347e-05	0.000752922	0.00039368	Tnfaip3/Vegfa/Pim1/Tgfbr1/Ctnnb1	5		GO:0010820	GO:0010820	positive regulation of T cell chemotaxis	2/193	14/23210	0.00586139	0.0412405	0.0303168
1	Rps6ka5	5.17504e-260	0.94569	0.218	0.108	1.0334e-255	Rps6ka5		GO:0072012	GO:0072012	glomerulus vasculature development	3/182	26/23210	0.0010797	0.0093548	0.00601206	Cflar/Pdgfb/Notch2	3													GO:0044419	GO:0044419	interspecies interaction between organisms	9/104	408/23210	9.25467e-05	0.000752922	0.00039368	Cxcr4/Bcl2l11/Zfp36/Icam1/Gas6/Tlr2/Apoe/Tnf/Tnip1	9		GO:0030213	GO:0030213	hyaluronan biosynthetic process	2/193	14/23210	0.00586139	0.0412405	0.0303168
1	Eid3	3.05548e-258	0.94497	0.216	0.107	6.10148e-254	Eid3		GO:0089718	GO:0089718	amino acid import across plasma membrane	3/182	26/23210	0.0010797	0.0093548	0.00601206	Tnf/Slc7a11/Slc7a1	3													GO:0032608	GO:0032608	interferon-beta production	4/104	53/23210	9.40846e-05	0.000757647	0.000396151	Irf1/Tlr2/Hmgb2/Rel	4		GO:0035815	GO:0035815	positive regulation of renal sodium excretion	2/193	14/23210	0.00586139	0.0412405	0.0303168
1	Zfp598	3.84911e-261	0.944136	0.277	0.154	7.68628e-257	Zfp598		GO:0002821	GO:0002821	positive regulation of adaptive immune response	6/182	147/23210	0.00108594	0.00936358	0.00601771	Tnf/Nlrp3/Malt1/Cd40/Cd44/Ripk2	6													GO:0002755	GO:0002755	MyD88-dependent toll-like receptor signaling pathway	3/104	20/23210	9.42549e-05	0.000757647	0.000396151	Irf1/Tlr2/Tnip1	3		GO:0060211	GO:0060211	regulation of nuclear-transcribed mRNA poly(A) tail shortening	2/193	14/23210	0.00586139	0.0412405	0.0303168
1	Lilr4b	0	0.943001	0.971	0.823	0	Lilr4b		GO:0030856	GO:0030856	regulation of epithelial cell differentiation	6/182	147/23210	0.00108594	0.00936358	0.00601771	Tnf/Klf7/Jag1/Foxp1/Zeb2/Mafg	6													GO:0048143	GO:0048143	astrocyte activation	3/104	20/23210	9.42549e-05	0.000757647	0.000396151	Il1b/C5ar1/Trem2	3		GO:0060263	GO:0060263	regulation of respiratory burst	2/193	14/23210	0.00586139	0.0412405	0.0303168
1	Abracl	0	0.942359	0.95	0.817	0	Abracl		GO:0007254	GO:0007254	JNK cascade	7/182	202/23210	0.00110481	0.00948138	0.00609341	Tnf/Syk/Fcgr2b/Ripk2/Zeb2/Ncf1/Sash1	7													GO:0060252	GO:0060252	positive regulation of glial cell proliferation	3/104	20/23210	9.42549e-05	0.000757647	0.000396151	Il1b/Igf1/Tnf	3		GO:0097012	GO:0097012	response to granulocyte macrophage colony-stimulating factor	2/193	14/23210	0.00586139	0.0412405	0.0303168
1	Ldlrad4	1.86415e-75	0.940391	0.058	0.027	3.72253e-71	Ldlrad4		GO:0010656	GO:0010656	negative regulation of muscle cell apoptotic process	4/182	58/23210	0.00111546	0.00948138	0.00609341	Cflar/Nupr1/Rbpj/Jak2	4													GO:1900151	GO:1900151	regulation of nuclear-transcribed mRNA catabolic process, deadenylation-dependent decay	3/104	20/23210	9.42549e-05	0.000757647	0.000396151	Zfp36/Zfp36l1/Btg2	3		GO:0043434	GO:0043434	response to peptide hormone	8/193	324/23210	0.00589572	0.0413829	0.0304214
1	Nck1	0	0.94036	0.568	0.369	0	Nck1		GO:0010662	GO:0010662	regulation of striated muscle cell apoptotic process	4/182	58/23210	0.00111546	0.00948138	0.00609341	Cflar/Nupr1/Jak2/Camk2d	4													GO:0002367	GO:0002367	cytokine production involved in immune response	5/104	102/23210	9.67513e-05	0.000774011	0.000404707	Il1b/Gas6/Tlr2/Nlrp3/Tnf	5		GO:0045926	GO:0045926	negative regulation of growth	7/193	258/23210	0.00597322	0.0418268	0.0307477
1	Vasp	0	0.939038	0.964	0.803	0	Vasp		GO:0032835	GO:0032835	glomerulus development	4/182	58/23210	0.00111546	0.00948138	0.00609341	Cflar/Jag1/Pdgfb/Notch2	4													GO:0019218	GO:0019218	regulation of steroid metabolic process	5/104	102/23210	9.67513e-05	0.000774011	0.000404707	Il1b/Egr1/Igf1/Apoe/Tnf	5		GO:0030010	GO:0030010	establishment of cell polarity	5/193	138/23210	0.00600415	0.0419432	0.0308333
1	Frmd6	4.20937e-274	0.938169	0.211	0.1	8.4057e-270	Frmd6		GO:0072678	GO:0072678	T cell migration	4/182	58/23210	0.00111546	0.00948138	0.00609341	Icam1/Itga4/Cxcl16/Adam17	4													GO:0052547	GO:0052547	regulation of peptidase activity	9/104	411/23210	9.78311e-05	0.000780789	0.000408251	Bcl2l11/Vegfa/Igf1/Gas6/Thbs1/Nr4a1/Nlrp3/Ctsd/Tnf	9		GO:0002699	GO:0002699	positive regulation of immune effector process	7/193	259/23210	0.00609711	0.0423908	0.0311624
1	Tapbpl	1.81291e-214	0.937726	0.21	0.11	3.62019e-210	Tapbpl		GO:1903510	GO:1903510	mucopolysaccharide metabolic process	4/182	58/23210	0.00111546	0.00948138	0.00609341	Nfkb1/Cd44/Pdgfb/Dse	4													GO:0043901	GO:0043901	negative regulation of multi-organism process	6/104	165/23210	0.000100622	0.000801161	0.000418903	Tnfaip3/Prdm1/Zfp36/Igf1/Trib1/Tnf	6		GO:0016064	GO:0016064	immunoglobulin mediated immune response	7/193	259/23210	0.00609711	0.0423908	0.0311624
1	Eif2s2	0	0.936795	0.958	0.84	0	Eif2s2		GO:0003206	GO:0003206	cardiac chamber morphogenesis	6/182	148/23210	0.00112458	0.00953632	0.00612872	Nrp2/Jag1/Rbpj/Id2/Notch2/Hif1a	6													GO:0032350	GO:0032350	regulation of hormone metabolic process	4/104	54/23210	0.000101263	0.000802981	0.000419854	Il1b/Egr1/Igf1/Tnf	4		GO:0042987	GO:0042987	amyloid precursor protein catabolic process	3/193	45/23210	0.0062151	0.043109	0.0316903
1	Ccl7	1.00326e-61	0.934111	0.098	0.059	2.0034e-57	Ccl7		GO:0002702	GO:0002702	positive regulation of production of molecular mediator of immune response	5/182	100/23210	0.00115786	0.00977234	0.0062804	Nlrp3/Tlr2/Malt1/Cd40/Foxp1	5													GO:1903426	GO:1903426	regulation of reactive oxygen species biosynthetic process	5/104	103/23210	0.000101329	0.000802981	0.000419854	Il1b/Igf1/Icam1/Tlr2/Tnf	5		GO:0033077	GO:0033077	T cell differentiation in thymus	4/193	88/23210	0.00627728	0.0433354	0.0318567
1	Zswim4	0	0.933816	0.277	0.141	0	Zswim4		GO:0035710	GO:0035710	CD4-positive, alpha-beta T cell activation	5/182	100/23210	0.00115786	0.00977234	0.0062804	Nlrp3/Malt1/Cd44/Ripk2/Foxp1	5													GO:0042136	GO:0042136	neurotransmitter biosynthetic process	5/104	104/23210	0.00010607	0.000838579	0.000438468	Il1b/Igf1/Icam1/Tlr2/Tnf	5		GO:0070664	GO:0070664	negative regulation of leukocyte proliferation	4/193	88/23210	0.00627728	0.0433354	0.0318567
1	Ifrd1	0	0.933803	0.946	0.68	0	Ifrd1		GO:0043523	GO:0043523	regulation of neuron apoptotic process	8/182	264/23210	0.00117584	0.00990076	0.00636294	Tnf/Ccl3/Cpeb4/Atf4/Aars/Ddit3/Jak2/Hif1a	8													GO:0050701	GO:0050701	interleukin-1 secretion	4/104	55/23210	0.000108831	0.000856373	0.000447772	Tnfaip3/Gas6/Tlr2/Nlrp3	4		GO:0006979	GO:0006979	response to oxidative stress	9/193	400/23210	0.0064802	0.0446312	0.0328093
1	Lonrf1	0	0.933567	0.281	0.143	0	Lonrf1		GO:0001755	GO:0001755	neural crest cell migration	4/182	59/23210	0.00118933	0.00993578	0.00638544	Nrp2/Sema4d/Zeb2/Hif1a	4													GO:0050732	GO:0050732	negative regulation of peptidyl-tyrosine phosphorylation	4/104	55/23210	0.000108831	0.000856373	0.000447772	Socs3/Irf1/Igf1/Errfi1	4		GO:0048638	GO:0048638	regulation of developmental growth	9/193	401/23210	0.00658268	0.0449064	0.0330116
1	Gm10425	1.30186e-19	0.933544	0.017	0.009	2.59969e-15	Gm10425		GO:0010659	GO:0010659	cardiac muscle cell apoptotic process	4/182	59/23210	0.00118933	0.00993578	0.00638544	Cflar/Nupr1/Jak2/Camk2d	4													GO:0042094	GO:0042094	interleukin-2 biosynthetic process	3/104	21/23210	0.000109606	0.000858454	0.00044886	Il1b/Zfp36/Cd28	3		GO:0050798	GO:0050798	activated T cell proliferation	3/193	46/23210	0.00660856	0.0449064	0.0330116
1	Sertad2	0	0.933016	0.513	0.293	0	Sertad2		GO:0008544	GO:0008544	epidermis development	9/182	329/23210	0.00120231	0.00993578	0.00638544	Tnf/Clic4/Klf7/Jag1/Rela/Rbpj/Mafg/Nab1/Trps1	9													GO:0044346	GO:0044346	fibroblast apoptotic process	3/104	21/23210	0.000109606	0.000858454	0.00044886	Bcl2l11/Gas6/Btg1	3		GO:0071384	GO:0071384	cellular response to corticosteroid stimulus	3/193	46/23210	0.00660856	0.0449064	0.0330116
1	Rgs3	2.75215e-105	0.931668	0.087	0.041	5.49576e-101	Rgs3		GO:0043112	GO:0043112	receptor metabolic process	7/182	205/23210	0.00120307	0.00993578	0.00638544	Tnf/Syk/Ezr/Itgav/Dtx3l/Jak2/Hif1a	7													GO:0050764	GO:0050764	regulation of phagocytosis	5/104	105/23210	0.000110981	0.000865108	0.000452339	Il1b/Gas6/Tlr2/Trem2/Tnf	5		GO:0072604	GO:0072604	interleukin-6 secretion	3/193	46/23210	0.00660856	0.0449064	0.0330116
1	Ncoa7	0	0.931234	0.566	0.384	0	Ncoa7		GO:0008360	GO:0008360	regulation of cell shape	6/182	150/23210	0.00120502	0.00993578	0.00638544	Ccl3/Icam1/Sema4d/Ezr/Plxna2/Fmnl2	6													GO:0002429	GO:0002429	immune response-activating cell surface receptor signaling pathway	8/104	326/23210	0.000111228	0.000865108	0.000452339	Nfkbiz/Pde4b/Tlr2/Cd28/C5ar1/Lgals3/Icosl/Nfkbid	8		GO:2000404	GO:2000404	regulation of T cell migration	3/193	46/23210	0.00660856	0.0449064	0.0330116
1	Kansl1l	0	0.930926	0.31	0.168	0	Kansl1l		GO:0002335	GO:0002335	mature B cell differentiation	3/182	27/23210	0.00120769	0.00993578	0.00638544	Malt1/Dock10/Notch2	3													GO:0050890	GO:0050890	cognition	8/104	326/23210	0.000111228	0.000865108	0.000452339	Il1b/Egr1/Igf1/Sgk1/Tlr2/Btg2/Apoe/C5ar1	8		GO:0019724	GO:0019724	B cell mediated immunity	7/193	263/23210	0.00661199	0.0449064	0.0330116
1	Mtdh	0	0.930733	0.959	0.845	0	Mtdh		GO:0030212	GO:0030212	hyaluronan metabolic process	3/182	27/23210	0.00120769	0.00993578	0.00638544	Nfkb1/Cd44/Pdgfb	3													GO:0043536	GO:0043536	positive regulation of blood vessel endothelial cell migration	4/104	56/23210	0.000116801	0.000902184	0.000471725	Vegfa/Igf1/Nfe2l2/Thbs1	4		GO:0033674	GO:0033674	positive regulation of kinase activity	10/193	476/23210	0.0067083	0.0453679	0.0333509
1	Ell2	0	0.928103	0.935	0.695	0	Ell2		GO:0061298	GO:0061298	retina vasculature development in camera-type eye	3/182	27/23210	0.00120769	0.00993578	0.00638544	Clic4/Pdgfb/Hif1a	3													GO:0048538	GO:0048538	thymus development	4/104	56/23210	0.000116801	0.000902184	0.000471725	Bcl2l11/Cited2/Tgfbr1/Ctnnb1	4		GO:0010819	GO:0010819	regulation of T cell chemotaxis	2/193	15/23210	0.00672633	0.0453679	0.0333509
1	Abi1	0	0.927392	0.93	0.762	0	Abi1		GO:0061437	GO:0061437	renal system vasculature development	3/182	27/23210	0.00120769	0.00993578	0.00638544	Cflar/Pdgfb/Notch2	3													GO:1905517	GO:1905517	macrophage migration	4/104	56/23210	0.000116801	0.000902184	0.000471725	Thbs1/C5ar1/Trem2/Lgals3	4		GO:0051127	GO:0051127	positive regulation of actin nucleation	2/193	15/23210	0.00672633	0.0453679	0.0333509
1	Samsn1	0	0.927301	0.48	0.287	0	Samsn1		GO:0061440	GO:0061440	kidney vasculature development	3/182	27/23210	0.00120769	0.00993578	0.00638544	Cflar/Pdgfb/Notch2	3													GO:0001890	GO:0001890	placenta development	6/104	170/23210	0.000118536	0.000909316	0.000475454	Socs3/Prdm1/Junb/Zfp36l1/Cited2/Cebpb	6		GO:0050864	GO:0050864	regulation of B cell activation	7/193	264/23210	0.00674561	0.0453937	0.0333698
1	Cd200	2.10414e-79	0.924968	0.248	0.185	4.20175e-75	Cd200		GO:0007389	GO:0007389	pattern specification process	11/182	468/23210	0.00121671	0.00998701	0.00641837	Ets2/Nrp2/Tshz1/Abi1/Zeb2/Ddit3/Rbpj/Plxna2/Bcor/Notch2/Hif1a	11													GO:0046890	GO:0046890	regulation of lipid biosynthetic process	6/104	170/23210	0.000118536	0.000909316	0.000475454	Il1b/Egr1/Igf1/Apoe/Fabp5/Tnf	6		GO:1903313	GO:1903313	positive regulation of mRNA metabolic process	4/193	90/23210	0.00679098	0.0454	0.0333744
1	Plau	1.68434e-180	0.924835	0.174	0.089	3.36346e-176	Plau		GO:0050807	GO:0050807	regulation of synapse organization	8/182	266/23210	0.00123368	0.0101032	0.00649304	Tnf/Slc7a11/Tlr2/Adgrl2/Nrp2/Sept11/Fcgr2b/Sema4d	8													GO:1904892	GO:1904892	regulation of STAT cascade	6/104	170/23210	0.000118536	0.000909316	0.000475454	Socs3/Irf1/Igf1/Il7r/Tnf/Bcl3	6		GO:0006417	GO:0006417	regulation of translation	8/193	332/23210	0.00679298	0.0454	0.0333744
1	Lancl3	4.80989e-37	0.924065	0.037	0.019	9.60487e-33	Lancl3		GO:1902115	GO:1902115	regulation of organelle assembly	7/182	206/23210	0.00123731	0.0101099	0.00649732	Tnf/Sdc4/Nupr1/Asap1/Lcp1/Ezr/G3bp1	7													GO:0002793	GO:0002793	positive regulation of peptide secretion	8/104	331/23210	0.00012351	0.000945318	0.000494278	Il1b/Igf1/Cd14/Tlr2/Cadm1/Nlrp3/Trem2/Tnf	8		GO:0040013	GO:0040013	negative regulation of locomotion	8/193	332/23210	0.00679298	0.0454	0.0333744
1	Mllt6	0	0.92405	0.657	0.415	0	Mllt6		GO:0070661	GO:0070661	leukocyte proliferation	9/182	331/23210	0.00125381	0.0102214	0.006569	Cdkn1a/Sdc4/Malt1/Cd40/Tnfrsf1b/Cd44/Syk/Fcgr2b/Ripk2	9													GO:0001825	GO:0001825	blastocyst formation	4/104	57/23210	0.000125185	0.000954989	0.000499335	Junb/Skil/Cited2/Mxi1	4		GO:0034765	GO:0034765	regulation of ion transmembrane transport	10/193	478/23210	0.00690027	0.0460122	0.0338245
1	Iars	0	0.922404	0.57	0.346	0	Iars		GO:0002367	GO:0002367	cytokine production involved in immune response	5/182	102/23210	0.00126497	0.0102657	0.00659749	Tnf/Nlrp3/Tlr2/Malt1/Tnfrsf1b	5													GO:0006417	GO:0006417	regulation of translation	8/104	332/23210	0.000126096	0.000954989	0.000499335	Zfp36/Igf1/Zfp36l1/Thbs1/Btg2/Ppp1r15a/Tnf/Bcl3	8		GO:0070997	GO:0070997	neuron death	9/193	405/23210	0.00700511	0.0465758	0.0342388
1	Fam129c	5.24732e-12	0.922127	0.011	0.006	1.04784e-07	Fam129c		GO:0046849	GO:0046849	bone remodeling	5/182	102/23210	0.00126497	0.0102657	0.00659749	Syk/Mitf/Snx10/Itgav/Notch2	5													GO:0002374	GO:0002374	cytokine secretion involved in immune response	3/104	22/23210	0.0001265	0.000954989	0.000499335	Tlr2/Nlrp3/Tnf	3		GO:0002820	GO:0002820	negative regulation of adaptive immune response	3/193	47/23210	0.00701653	0.0465758	0.0342388
1	Dirc2	0	0.920725	0.412	0.222	0	Dirc2		GO:0097529	GO:0097529	myeloid leukocyte migration	7/182	207/23210	0.0012723	0.0103019	0.00662075	Ccl4/Ccl3/Ccl9/Syk/Pdgfb/Stap1/Ptprj	7													GO:0051043	GO:0051043	regulation of membrane protein ectodomain proteolysis	3/104	22/23210	0.0001265	0.000954989	0.000499335	Il1b/Apoe/Tnf	3		GO:0046683	GO:0046683	response to organophosphorus	4/193	91/23210	0.00705794	0.0467449	0.0343631
1	Aff1	0	0.919213	0.604	0.397	0	Aff1		GO:0007015	GO:0007015	actin filament organization	10/182	400/23210	0.001281	0.010349	0.00665101	Plek/Sdc4/Icam1/Tlr2/Vasp/Abi1/Lcp1/Casp4/Ezr/Marcks	10													GO:0030316	GO:0030316	osteoclast differentiation	5/104	108/23210	0.000126763	0.000954989	0.000499335	Junb/Cebpb/Trem2/Ctnnb1/Tnf	5		GO:0030336	GO:0030336	negative regulation of cell migration	7/193	268/23210	0.00730029	0.0482318	0.0354561
1	Notch2	0	0.91733	0.643	0.409	0	Notch2		GO:0010675	GO:0010675	regulation of cellular carbohydrate metabolic process	6/182	152/23210	0.0012898	0.0103967	0.00668163	Plek/Nupr1/Nfe2l1/Dyrk2/Sesn2/Hif1a	6													GO:1904659	GO:1904659	glucose transmembrane transport	5/104	108/23210	0.000126763	0.000954989	0.000499335	Il1b/Igf1/Nfe2l2/Fabp5/Tnf	5		GO:0016197	GO:0016197	endosomal transport	6/193	204/23210	0.00732589	0.0482318	0.0354561
1	Ugcg	0	0.916832	0.517	0.287	0	Ugcg		GO:0030336	GO:0030336	negative regulation of cell migration	8/182	268/23210	0.00129377	0.0104052	0.00668716	Clic4/Jag1/Spred1/Pdgfb/Mitf/Stap1/Ptprj/Rbpj	8													GO:2000106	GO:2000106	regulation of leukocyte apoptotic process	5/104	108/23210	0.000126763	0.000954989	0.000499335	Gas6/Il7r/Itpkb/Lgals3/Nfkbid	5		GO:0060998	GO:0060998	regulation of dendritic spine development	4/193	92/23210	0.00733176	0.0482318	0.0354561
1	Ticam1	2.67369e-190	0.916227	0.182	0.094	5.33909e-186	Ticam1		GO:0035967	GO:0035967	cellular response to topologically incorrect protein	5/182	103/23210	0.00132119	0.0105784	0.00679841	Ppp1r15a/Herpud1/Atf4/Hspa9/Ddit3	5													GO:0008645	GO:0008645	hexose transmembrane transport	5/104	109/23210	0.000132389	0.000995138	0.000520327	Il1b/Igf1/Nfe2l2/Fabp5/Tnf	5		GO:0070665	GO:0070665	positive regulation of leukocyte proliferation	5/193	145/23210	0.00736811	0.0482401	0.0354623
1	Plekhm3	0	0.915988	0.585	0.368	0	Plekhm3		GO:1903426	GO:1903426	regulation of reactive oxygen species biosynthetic process	5/182	103/23210	0.00132119	0.0105784	0.00679841	Tnf/Cflar/Icam1/Tlr2/Jak2	5													GO:0070231	GO:0070231	T cell apoptotic process	4/104	58/23210	0.000133997	0.00100498	0.000525474	Bcl2l11/Il7r/Lgals3/Nfkbid	4		GO:0022602	GO:0022602	ovulation cycle process	3/193	48/23210	0.00743913	0.0482401	0.0354623
1	Foxp1	0	0.913361	0.769	0.571	0	Foxp1		GO:2000027	GO:2000027	regulation of animal organ morphogenesis	7/182	209/23210	0.00134461	0.0106678	0.00685592	Tnf/Cflar/Pim1/Lims1/Jag1/Rbpj/Bcor	7													GO:0002703	GO:0002703	regulation of leukocyte mediated immunity	7/104	250/23210	0.000135221	0.0010119	0.000529092	Il1b/Tlr2/Cadm1/Il7r/Cd28/Nlrp3/Tnf	7		GO:0031648	GO:0031648	protein destabilization	3/193	48/23210	0.00743913	0.0482401	0.0354623
1	Egr2	0	0.91312	0.357	0.179	0	Egr2		GO:1901186	GO:1901186	positive regulation of ERBB signaling pathway	3/182	28/23210	0.00134486	0.0106678	0.00685592	Rbpj/Ncf1/Adam17	3													GO:0006909	GO:0006909	phagocytosis	8/104	336/23210	0.000136893	0.00102214	0.000534444	Il1b/Gas6/Thbs1/Tlr2/Tgm2/Rab20/Trem2/Tnf	8		GO:0002819	GO:0002819	regulation of adaptive immune response	6/193	205/23210	0.00749599	0.0482401	0.0354623
1	Ccng2	0	0.912851	0.42	0.245	0	Ccng2		GO:1904031	GO:1904031	positive regulation of cyclin-dependent protein kinase activity	3/182	28/23210	0.00134486	0.0106678	0.00685592	Pim1/Pdgfb/Adam17	3													GO:0001776	GO:0001776	leukocyte homeostasis	5/104	110/23210	0.000138204	0.00102963	0.000538363	Tnfaip3/Pde4b/Bcl2l11/Skil/Itpkb	5		GO:0031345	GO:0031345	negative regulation of cell projection organization	6/193	205/23210	0.00749599	0.0482401	0.0354623
1	Wsb1	0	0.911379	0.903	0.664	0	Wsb1		GO:0042058	GO:0042058	regulation of epidermal growth factor receptor signaling pathway	4/182	61/23210	0.00134723	0.0106678	0.00685592	Ptprj/Ptpn12/Ncf1/Adam17	4													GO:0002768	GO:0002768	immune response-regulating cell surface receptor signaling pathway	8/104	338/23210	0.000142572	0.00105982	0.00055415	Nfkbiz/Pde4b/Tlr2/Cd28/C5ar1/Lgals3/Icosl/Nfkbid	8		GO:0042116	GO:0042116	macrophage activation	4/193	93/23210	0.00761248	0.0482401	0.0354623
1	Rel	0	0.911023	0.871	0.585	0	Rel		GO:1903428	GO:1903428	positive regulation of reactive oxygen species biosynthetic process	4/182	61/23210	0.00134723	0.0106678	0.00685592	Tnf/Icam1/Tlr2/Jak2	4													GO:0035148	GO:0035148	tube formation	6/104	176/23210	0.00014328	0.00106274	0.000555674	Bcl2l11/Vegfa/Cited2/Tgm2/Sdc4/Ctnnb1	6		GO:0030011	GO:0030011	maintenance of cell polarity	2/193	16/23210	0.00764542	0.0482401	0.0354623
1	Nfkbie	0	0.910604	0.516	0.306	0	Nfkbie		GO:0046634	GO:0046634	regulation of alpha-beta T cell activation	5/182	104/23210	0.00137923	0.0108946	0.00700167	Nlrp3/Malt1/Cd44/Syk/Ripk2	5													GO:0015749	GO:0015749	monosaccharide transmembrane transport	5/104	111/23210	0.000144212	0.00106495	0.00055683	Il1b/Igf1/Nfe2l2/Fabp5/Tnf	5		GO:0034315	GO:0034315	regulation of Arp2/3 complex-mediated actin nucleation	2/193	16/23210	0.00764542	0.0482401	0.0354623
1	Rnf2	0	0.909552	0.588	0.338	0	Rnf2		GO:0045732	GO:0045732	positive regulation of protein catabolic process	7/182	210/23210	0.00138195	0.0108946	0.00700167	Tnf/Herpud1/Tnfrsf1b/Nupr1/Rnf19a/Ezr/Trib3	7													GO:0021782	GO:0021782	glial cell development	5/104	111/23210	0.000144212	0.00106495	0.00055683	Il1b/Tlr2/C5ar1/Trem2/Pmp22	5		GO:0045655	GO:0045655	regulation of monocyte differentiation	2/193	16/23210	0.00764542	0.0482401	0.0354623
1	Plscr1	9.24814e-264	0.909096	0.317	0.186	1.84676e-259	Plscr1		GO:0062013	GO:0062013	positive regulation of small molecule metabolic process	6/182	155/23210	0.00142543	0.0111863	0.00718914	Tnf/Nfkb1/Nupr1/Pdgfb/Dyrk2/Hif1a	6													GO:2000316	GO:2000316	regulation of T-helper 17 type immune response	3/104	23/23210	0.000145001	0.00106843	0.00055865	Nfkbiz/Nlrp3/Nfkbid	3		GO:0060100	GO:0060100	positive regulation of phagocytosis, engulfment	2/193	16/23210	0.00764542	0.0482401	0.0354623
1	K230015D01Rik	5.25727e-17	0.907723	0.013	0.006	1.04982e-12	K230015D01Rik		GO:0010658	GO:0010658	striated muscle cell apoptotic process	4/182	62/23210	0.00143143	0.0111863	0.00718914	Cflar/Nupr1/Jak2/Camk2d	4													GO:0051222	GO:0051222	positive regulation of protein transport	9/104	435/23210	0.000149974	0.00110265	0.000576543	Il1b/Igf1/Cd14/Gas6/Tlr2/Cadm1/Nlrp3/Trem2/Tnf	9		GO:0071379	GO:0071379	cellular response to prostaglandin stimulus	2/193	16/23210	0.00764542	0.0482401	0.0354623
1	Ptafr	0	0.907669	0.819	0.586	0	Ptafr		GO:0048008	GO:0048008	platelet-derived growth factor receptor signaling pathway	4/182	62/23210	0.00143143	0.0111863	0.00718914	Zfand5/Pdgfb/Ptprj/Jak2	4													GO:0034219	GO:0034219	carbohydrate transmembrane transport	5/104	112/23210	0.000150418	0.0011035	0.000576988	Il1b/Igf1/Nfe2l2/Fabp5/Tnf	5		GO:0072109	GO:0072109	glomerular mesangium development	2/193	16/23210	0.00764542	0.0482401	0.0354623
1	Aebp2	0	0.907448	0.622	0.404	0	Aebp2		GO:1905268	GO:1905268	negative regulation of chromatin organization	4/182	62/23210	0.00143143	0.0111863	0.00718914	Bcor/Kdm4a/Spi1/Mllt6	4													GO:0019221	GO:0019221	cytokine-mediated signaling pathway	8/104	341/23210	0.000151452	0.00110867	0.000579691	Nfkbia/Il1b/Egr1/Cxcr4/Irf1/Gas6/Trem2/Tnf	8		GO:0098974	GO:0098974	postsynaptic actin cytoskeleton organization	2/193	16/23210	0.00764542	0.0482401	0.0354623
1	Med13l	0	0.907182	0.633	0.411	0	Med13l		GO:0035282	GO:0035282	segmentation	5/182	105/23210	0.00143913	0.0111978	0.00719649	Nrp2/Abi1/Zeb2/Rbpj/Plxna2	5													GO:2000177	GO:2000177	regulation of neural precursor cell proliferation	5/104	113/23210	0.000156826	0.00114552	0.000598955	Il1b/Vegfa/Igf1/Btg2/Ctnnb1	5		GO:0099188	GO:0099188	postsynaptic cytoskeleton organization	2/193	16/23210	0.00764542	0.0482401	0.0354623
1	Casp7	3.58976e-91	0.901729	0.11	0.061	7.1684e-87	Casp7		GO:0038127	GO:0038127	ERBB signaling pathway	5/182	105/23210	0.00143913	0.0111978	0.00719649	Ptprj/Ptpn12/Rbpj/Ncf1/Adam17	5													GO:0045600	GO:0045600	positive regulation of fat cell differentiation	4/104	61/23210	0.000163129	0.00118383	0.000618991	Zfp36/Igf1/Zfp36l1/Cebpb	4		GO:0106070	GO:0106070	regulation of adenylate cyclase-activating G protein-coupled receptor signaling pathway	2/193	16/23210	0.00764542	0.0482401	0.0354623
1	Fam241a	0	0.900468	0.524	0.319	0	Fam241a		GO:1990845	GO:1990845	adaptive thermogenesis	6/182	156/23210	0.00147297	0.0114362	0.00734974	Atf4/Syk/Ddit3/Rbpj/Jak2/Adam17	6													GO:0045840	GO:0045840	positive regulation of mitotic nuclear division	4/104	61/23210	0.000163129	0.00118383	0.000618991	Il1b/Igf1/Cd28/Tnf	4		GO:1901722	GO:1901722	regulation of cell proliferation involved in kidney development	2/193	16/23210	0.00764542	0.0482401	0.0354623
1	St7	0	0.896111	0.281	0.145	0	St7		GO:0030318	GO:0030318	melanocyte differentiation	3/182	29/23210	0.00149144	0.0115049	0.00739388	Gnaq/Mitf/Zeb2	3													GO:1903428	GO:1903428	positive regulation of reactive oxygen species biosynthetic process	4/104	61/23210	0.000163129	0.00118383	0.000618991	Il1b/Icam1/Tlr2/Tnf	4		GO:1901881	GO:1901881	positive regulation of protein depolymerization	2/193	16/23210	0.00764542	0.0482401	0.0354623
1	Rrs1	0	0.895897	0.398	0.243	0	Rrs1		GO:0043090	GO:0043090	amino acid import	3/182	29/23210	0.00149144	0.0115049	0.00739388	Tnf/Slc7a11/Slc7a1	3													GO:0032770	GO:0032770	positive regulation of monooxygenase activity	3/104	24/23210	0.000165177	0.00119611	0.000625409	Il1b/Apoe/Tnf	3		GO:1905155	GO:1905155	positive regulation of membrane invagination	2/193	16/23210	0.00764542	0.0482401	0.0354623
1	Irs2	0	0.894703	0.578	0.354	0	Irs2		GO:0071354	GO:0071354	cellular response to interleukin-6	3/182	29/23210	0.00149144	0.0115049	0.00739388	Nfkb1/Rela/Spi1	3													GO:0001655	GO:0001655	urogenital system development	8/104	346/23210	0.000167266	0.00120863	0.000631958	Id3/Egr1/Bcl2l11/Vegfa/Igf1/Tgfbr1/Ctnnb1/Odc1	8		GO:2000651	GO:2000651	positive regulation of sodium ion transmembrane transporter activity	2/193	16/23210	0.00764542	0.0482401	0.0354623
1	Nup54	4.04237e-276	0.894314	0.286	0.156	8.07221e-272	Nup54		GO:0030330	GO:0030330	DNA damage response, signal transduction by p53 class mediator	4/182	63/23210	0.00151922	0.0116136	0.00746371	Cdkn1a/Cd44/Spred1/Sesn2	4													GO:0002437	GO:0002437	inflammatory response to antigenic stimulus	4/104	62/23210	0.000173782	0.00124895	0.00065304	Icam1/Cd28/Hmgb2/Tnf	4		GO:0090287	GO:0090287	regulation of cellular response to growth factor stimulus	7/193	271/23210	0.00773798	0.0487194	0.0358146
1	Sgms1	0	0.893302	0.721	0.471	0	Sgms1		GO:0032677	GO:0032677	regulation of interleukin-8 production	4/182	63/23210	0.00151922	0.0116136	0.00746371	Tnf/Tlr2/Syk/Ddit3	4													GO:0060038	GO:0060038	cardiac muscle cell proliferation	4/104	62/23210	0.000173782	0.00124895	0.00065304	Pim1/Cited2/Tgfbr1/Ctnnb1	4		GO:0035088	GO:0035088	establishment or maintenance of apical/basal cell polarity	3/193	49/23210	0.00787649	0.0492419	0.0361987
1	Slc11a2	0	0.892988	0.818	0.56	0	Slc11a2		GO:0042093	GO:0042093	T-helper cell differentiation	4/182	63/23210	0.00151922	0.0116136	0.00746371	Nlrp3/Malt1/Ripk2/Foxp1	4													GO:1902903	GO:1902903	regulation of supramolecular fiber organization	8/104	348/23210	0.000173961	0.00124895	0.00065304	Sgk1/Icam1/Tlr2/S1pr1/Apoe/Sdc4/Tgfbr1/Gpr65	8		GO:0043300	GO:0043300	regulation of leukocyte degranulation	3/193	49/23210	0.00787649	0.0492419	0.0361987
1	Gm10419	1.8343e-117	0.889581	0.142	0.08	3.66292e-113	Gm10419		GO:0010594	GO:0010594	regulation of endothelial cell migration	6/182	157/23210	0.00152171	0.0116136	0.00746371	Cd40/Spred1/Pdgfb/Hif1a/Adam17/Sash1	6													GO:0051048	GO:0051048	negative regulation of secretion	7/104	261/23210	0.000176246	0.00126266	0.000660206	Il1b/Tnfaip3/Gas6/Apoe/Nlrp3/Entpd1/Tnf	7		GO:0061245	GO:0061245	establishment or maintenance of bipolar cell polarity	3/193	49/23210	0.00787649	0.0492419	0.0361987
1	Snx18	0	0.887355	0.897	0.667	0	Snx18		GO:0046631	GO:0046631	alpha-beta T cell activation	6/182	157/23210	0.00152171	0.0116136	0.00746371	Nlrp3/Malt1/Cd44/Syk/Ripk2/Foxp1	6													GO:0045787	GO:0045787	positive regulation of cell cycle	8/104	349/23210	0.000177391	0.00126816	0.000663081	Il1b/Bcl2l11/Igf1/Pim1/Cited2/Cd28/Cdkn1a/Tnf	8		GO:0032409	GO:0032409	regulation of transporter activity	7/193	272/23210	0.0078881	0.0492419	0.0361987
1	Gm9484	3.4056e-27	0.882465	0.018	0.008	6.80064e-23	Gm9484		GO:0050803	GO:0050803	regulation of synapse structure or activity	8/182	276/23210	0.00155785	0.0118641	0.00762472	Tnf/Slc7a11/Tlr2/Adgrl2/Nrp2/Sept11/Fcgr2b/Sema4d	8													GO:0032722	GO:0032722	positive regulation of chemokine production	4/104	63/23210	0.000184929	0.00131644	0.000688328	Il1b/Egr1/Tlr2/Tnf	4
1	Tnfaip2	0	0.881777	0.986	0.945	0	Tnfaip2		GO:0018209	GO:0018209	peptidyl-serine modification	9/182	343/23210	0.0016015	0.0121633	0.007817	Tnf/Ppp1r15a/Cd44/Mapkapk2/Syk/Ripk2/Pdgfb/Dyrk2/Camk2d	9													GO:0045661	GO:0045661	regulation of myoblast differentiation	4/104	63/23210	0.000184929	0.00131644	0.000688328	Id3/Zfp36l1/Btg1/Tnf	4
1	Rora	0	0.88168	0.547	0.342	0	Rora		GO:0002294	GO:0002294	CD4-positive, alpha-beta T cell differentiation involved in immune response	4/182	64/23210	0.00161069	0.0121633	0.007817	Nlrp3/Malt1/Ripk2/Foxp1	4													GO:0034114	GO:0034114	regulation of heterotypic cell-cell adhesion	3/104	25/23210	0.000187091	0.00132621	0.000693437	Il1b/Tnfaip3/Tnf	3
1	Zfp131	0	0.880915	0.592	0.367	0	Zfp131		GO:0002763	GO:0002763	positive regulation of myeloid leukocyte differentiation	4/182	64/23210	0.00161069	0.0121633	0.007817	Tnf/Ccl3/Id2/Notch2	4													GO:0046426	GO:0046426	negative regulation of JAK-STAT cascade	3/104	25/23210	0.000187091	0.00132621	0.000693437	Socs3/Irf1/Bcl3	3
1	Arg2	0	0.880841	0.485	0.277	0	Arg2		GO:2000514	GO:2000514	regulation of CD4-positive, alpha-beta T cell activation	4/182	64/23210	0.00161069	0.0121633	0.007817	Nlrp3/Malt1/Cd44/Ripk2	4													GO:0046620	GO:0046620	regulation of organ growth	5/104	118/23210	0.000192059	0.00135857	0.000710353	Bcl2l11/Igf1/Pim1/Cited2/Tgfbr1	5
1	Dse	0	0.878051	0.741	0.499	0	Dse		GO:0001959	GO:0001959	regulation of cytokine-mediated signaling pathway	5/182	108/23210	0.00163035	0.0122363	0.00786394	Syk/Ripk2/Stap1/Casp4/Adam17	5													GO:0043254	GO:0043254	regulation of protein complex assembly	9/104	451/23210	0.000196285	0.00138473	0.000724032	Bcl2l11/Vegfa/Sgk1/Icam1/H3f3b/Tlr2/Apoe/Ctnnb1/Tnf	9
1	Spp1	0	0.876999	0.894	0.744	0	Spp1		GO:2000106	GO:2000106	regulation of leukocyte apoptotic process	5/182	108/23210	0.00163035	0.0122363	0.00786394	Slc7a11/Cd44/Fcgr2b/Hif1a/Adam17	5													GO:0002763	GO:0002763	positive regulation of myeloid leukocyte differentiation	4/104	64/23210	0.000196582	0.00138473	0.000724032	Zfp36l1/Trib1/Trem2/Tnf	4
1	Slc31a2	0	0.876988	0.912	0.709	0	Slc31a2		GO:0009636	GO:0009636	response to toxic substance	9/182	344/23210	0.00163365	0.0122363	0.00786394	Tnf/Ccl4/Slc7a11/Nfkb1/Nupr1/Rela/Pdgfb/Foxp1/Hif1a	9													GO:0097696	GO:0097696	STAT cascade	6/104	187/23210	0.000199154	0.00139991	0.000731971	Socs3/Irf1/Igf1/Il7r/Tnf/Bcl3	6
1	Ptprj	0	0.876643	0.895	0.672	0	Ptprj		GO:0048871	GO:0048871	multicellular organismal homeostasis	11/182	486/23210	0.00164038	0.0122363	0.00786394	Tnf/Atf4/Syk/Ampd3/Snx10/Ddit3/Rbpj/Slc11a2/Itgav/Jak2/Adam17	11													GO:1904951	GO:1904951	positive regulation of establishment of protein localization	9/104	454/23210	0.000206173	0.00144623	0.000756188	Il1b/Igf1/Cd14/Gas6/Tlr2/Cadm1/Nlrp3/Trem2/Tnf	9
1	Gm14005	1.59234e-232	0.875478	0.301	0.179	3.17975e-228	Gm14005		GO:0002724	GO:0002724	regulation of T cell cytokine production	3/182	30/23210	0.00164766	0.0122363	0.00786394	Nlrp3/Malt1/Tnfrsf1b	3													GO:0034599	GO:0034599	cellular response to oxidative stress	7/104	268/23210	0.000207225	0.00145057	0.000758461	Tnfaip3/Nfe2l2/Thbs1/Kdm6b/Mcl1/Ctnnb1/Tnf	7
1	Ptgs2	0	0.874782	0.738	0.366	0	Ptgs2		GO:0010803	GO:0010803	regulation of tumor necrosis factor-mediated signaling pathway	3/182	30/23210	0.00164766	0.0122363	0.00786394	Syk/Casp4/Adam17	3													GO:0044070	GO:0044070	regulation of anion transport	5/104	120/23210	0.000207726	0.00145106	0.000758716	Il1b/Thbs1/Apoe/Cebpb/Tnf	5
1	Ncoa5	5.04275e-276	0.872545	0.256	0.132	1.00699e-271	Ncoa5		GO:0010922	GO:0010922	positive regulation of phosphatase activity	3/182	30/23210	0.00164766	0.0122363	0.00786394	Plek/Ppp1r15a/Jak2	3													GO:0007263	GO:0007263	nitric oxide mediated signal transduction	3/104	26/23210	0.000210806	0.00145743	0.000762044	Vegfa/Thbs1/Apoe	3
1	Fam219a	0	0.871793	0.481	0.286	0	Fam219a		GO:0043372	GO:0043372	positive regulation of CD4-positive, alpha-beta T cell differentiation	3/182	30/23210	0.00164766	0.0122363	0.00786394	Nlrp3/Malt1/Ripk2	3													GO:0010829	GO:0010829	negative regulation of glucose transmembrane transport	3/104	26/23210	0.000210806	0.00145743	0.000762044	Il1b/Fabp5/Tnf	3
1	Gadd45b	0	0.870767	0.659	0.384	0	Gadd45b		GO:0010631	GO:0010631	epithelial cell migration	8/182	280/23210	0.00170502	0.0125909	0.0080918	Cd40/Spred1/Pdgfb/Zeb2/Itgav/Hif1a/Adam17/Sash1	8													GO:0042104	GO:0042104	positive regulation of activated T cell proliferation	3/104	26/23210	0.000210806	0.00145743	0.000762044	Tnfsf9/Igf1/Icosl	3
1	Lancl2	5.7644e-280	0.87047	0.283	0.153	1.15109e-275	Lancl2		GO:0002293	GO:0002293	alpha-beta T cell differentiation involved in immune response	4/182	65/23210	0.00170593	0.0125909	0.0080918	Nlrp3/Malt1/Ripk2/Foxp1	4													GO:1904893	GO:1904893	negative regulation of STAT cascade	3/104	26/23210	0.000210806	0.00145743	0.000762044	Socs3/Irf1/Bcl3	3
1	Optn	0	0.870465	0.402	0.228	0	Optn		GO:0030968	GO:0030968	endoplasmic reticulum unfolded protein response	4/182	65/23210	0.00170593	0.0125909	0.0080918	Ppp1r15a/Herpud1/Atf4/Ddit3	4													GO:1905523	GO:1905523	positive regulation of macrophage migration	3/104	26/23210	0.000210806	0.00145743	0.000762044	Thbs1/C5ar1/Trem2	3
1	Trim35	0	0.870287	0.728	0.514	0	Trim35		GO:0051147	GO:0051147	regulation of muscle cell differentiation	6/182	161/23210	0.00172906	0.0127354	0.0081847	Gdf15/Cflar/Ehd1/Pdgfb/Foxp1/Rbpj	6													GO:0062012	GO:0062012	regulation of small molecule metabolic process	8/104	359/23210	0.000214854	0.00148236	0.00077508	Il1b/Egr1/Igf1/Apoe/Entpd1/Trem2/Fabp5/Tnf	8
1	Zfp800	0	0.86868	0.579	0.376	0	Zfp800		GO:2000146	GO:2000146	negative regulation of cell motility	8/182	281/23210	0.00174348	0.0128153	0.00823603	Clic4/Jag1/Spred1/Pdgfb/Mitf/Stap1/Ptprj/Rbpj	8													GO:0036294	GO:0036294	cellular response to decreased oxygen levels	5/104	121/23210	0.000215916	0.00148359	0.000775727	Egr1/Vegfa/Zfp36l1/Cited2/Nfe2l2	5
1	Msantd3	1.63286e-160	0.866747	0.19	0.106	3.26066e-156	Msantd3		GO:0006986	GO:0006986	response to unfolded protein	5/182	110/23210	0.00176779	0.0129674	0.00833381	Ppp1r15a/Herpud1/Atf4/Hspa9/Ddit3	5													GO:1903409	GO:1903409	reactive oxygen species biosynthetic process	5/104	121/23210	0.000215916	0.00148359	0.000775727	Il1b/Igf1/Icam1/Tlr2/Tnf	5
1	Dcbld2	1.88411e-112	0.863652	0.144	0.082	3.76237e-108	Dcbld2		GO:0090132	GO:0090132	epithelium migration	8/182	282/23210	0.00178262	0.0130495	0.00838657	Cd40/Spred1/Pdgfb/Zeb2/Itgav/Hif1a/Adam17/Sash1	8													GO:0060560	GO:0060560	developmental growth involved in morphogenesis	7/104	270/23210	0.00021684	0.0014869	0.000777457	Cxcr4/Ifrd1/Vegfa/S1pr1/Cadm1/Apoe/Ctnnb1	7
1	Ttc39b	1.28275e-231	0.86121	0.242	0.131	2.56153e-227	Ttc39b		GO:0031348	GO:0031348	negative regulation of defense response	7/182	220/23210	0.00180166	0.0130903	0.00841278	Nlrp3/Acod1/Nfkb1/Tnfrsf1b/Cd44/Fcgr2b/Aoah	7													GO:0051961	GO:0051961	negative regulation of nervous system development	8/104	361/23210	0.000223075	0.00152654	0.000798181	Il1b/Id3/Ifrd1/Tlr2/Apoe/Ctnnb1/Pmp22/Tnf	8
1	Rcan1	9.18939e-207	0.860931	0.262	0.153	1.83503e-202	Rcan1		GO:0045787	GO:0045787	positive regulation of cell cycle	9/182	349/23210	0.00180228	0.0130903	0.00841278	Tnf/Cdkn1a/Pim1/Pdgfb/Eif4ebp1/Asns/Id2/Camk2d/Adam17	9													GO:0010498	GO:0010498	proteasomal protein catabolic process	9/104	459/23210	0.000223575	0.00152686	0.000798347	Nfe2l2/Rnf19b/Apoe/Wwp1/Trib1/Trem2/N4bp1/Ctnnb1/Pmp22	9
1	Gnaq	0	0.86086	0.908	0.753	0	Gnaq		GO:0002287	GO:0002287	alpha-beta T cell activation involved in immune response	4/182	66/23210	0.001805	0.0130903	0.00841278	Nlrp3/Malt1/Ripk2/Foxp1	4													GO:0060485	GO:0060485	mesenchyme development	7/104	272/23210	0.000226813	0.00154582	0.000808264	Il1b/Vegfa/Zfp36l1/Cited2/Thbs1/Tgfbr1/Ctnnb1	7
1	Ptgs2os2	7.0376e-42	0.859883	0.056	0.032	1.40534e-37	Ptgs2os2		GO:0045662	GO:0045662	negative regulation of myoblast differentiation	3/182	31/23210	0.00181374	0.0130903	0.00841278	Tnf/Ccl9/Ddit3	3													GO:0050710	GO:0050710	negative regulation of cytokine secretion	4/104	67/23210	0.000234717	0.0015917	0.000832252	Tnfaip3/Gas6/Nlrp3/Tnf	4
1	Mark2	0	0.859048	0.626	0.434	0	Mark2		GO:0048535	GO:0048535	lymph node development	3/182	31/23210	0.00181374	0.0130903	0.00841278	Nfkb1/Nfkb2/Id2	3													GO:0060688	GO:0060688	regulation of morphogenesis of a branching structure	4/104	67/23210	0.000234717	0.0015917	0.000832252	Il1b/Vegfa/Ctnnb1/Tnf	4
1	Zc3h12a	0	0.85734	0.798	0.555	0	Zc3h12a		GO:0070741	GO:0070741	response to interleukin-6	3/182	31/23210	0.00181374	0.0130903	0.00841278	Nfkb1/Rela/Spi1	3													GO:0048771	GO:0048771	tissue remodeling	6/104	193/23210	0.000236164	0.0015917	0.000832252	Vegfa/Igf1/Gpnmb/S1pr1/Tgm2/Ctnnb1	6
1	Pik3r5	0	0.857153	0.877	0.66	0	Pik3r5		GO:1903393	GO:1903393	positive regulation of adherens junction organization	3/182	31/23210	0.00181374	0.0130903	0.00841278	Sdc4/Lims1/Ptprj	3													GO:0010893	GO:0010893	positive regulation of steroid biosynthetic process	3/104	27/23210	0.000236386	0.0015917	0.000832252	Il1b/Igf1/Tnf	3
1	Ppp1r10	0	0.855954	0.488	0.299	0	Ppp1r10		GO:0045165	GO:0045165	cell fate commitment	8/182	284/23210	0.00186299	0.0133919	0.00860659	Ets2/Lmo4/Nfe2l1/Mitf/Rbpj/Id2/Notch2/Rab10	8													GO:0036003	GO:0036003	positive regulation of transcription from RNA polymerase II promoter in response to stress	3/104	27/23210	0.000236386	0.0015917	0.000832252	Vegfa/Nfe2l2/Cebpb	3
1	Slamf7	0	0.853389	0.832	0.634	0	Slamf7		GO:0090130	GO:0090130	tissue migration	8/182	284/23210	0.00186299	0.0133919	0.00860659	Cd40/Spred1/Pdgfb/Zeb2/Itgav/Hif1a/Adam17/Sash1	8													GO:0045408	GO:0045408	regulation of interleukin-6 biosynthetic process	3/104	27/23210	0.000236386	0.0015917	0.000832252	Il1b/Cebpb/Tnf	3
1	Ppp3cc	5.08361e-86	0.852946	0.103	0.057	1.01515e-81	Ppp3cc		GO:0000768	GO:0000768	syncytium formation by plasma membrane fusion	4/182	67/23210	0.001908	0.0136459	0.00876983	Gdf15/Cflar/Cd44/Ehd1	4													GO:0045669	GO:0045669	positive regulation of osteoblast differentiation	4/104	68/23210	0.000248533	0.00167014	0.000873268	Vegfa/Igf1/Cebpb/Ctnnb1	4
1	Tes	0	0.852263	0.652	0.422	0	Tes		GO:0140253	GO:0140253	cell-cell fusion	4/182	67/23210	0.001908	0.0136459	0.00876983	Gdf15/Cflar/Cd44/Ehd1	4													GO:0002706	GO:0002706	regulation of lymphocyte mediated immunity	6/104	195/23210	0.000249636	0.00167087	0.000873647	Il1b/Cadm1/Il7r/Cd28/Nlrp3/Tnf	6
1	Dld	0	0.851276	0.666	0.456	0	Dld		GO:0001892	GO:0001892	embryonic placenta development	5/182	112/23210	0.00191354	0.0136459	0.00876983	Pdgfb/Rbpj/Itgav/Itga4/Hif1a	5													GO:0030307	GO:0030307	positive regulation of cell growth	6/104	195/23210	0.000249636	0.00167087	0.000873647	Cxcr4/Vegfa/Igf1/Sgk1/Apoe/Tgfbr1	6
1	Hspa9	0	0.850348	0.965	0.828	0	Hspa9		GO:0046632	GO:0046632	alpha-beta T cell differentiation	5/182	112/23210	0.00191354	0.0136459	0.00876983	Nlrp3/Malt1/Syk/Ripk2/Foxp1	5													GO:0048146	GO:0048146	positive regulation of fibroblast proliferation	4/104	69/23210	0.000262925	0.00174543	0.000912633	Igf1/Gas6/Fosl2/Cdkn1a	4
1	Plaur	0	0.850127	0.599	0.37	0	Plaur		GO:0031668	GO:0031668	cellular response to extracellular stimulus	7/182	223/23210	0.00194511	0.0138435	0.0088968	Cdkn1a/Pim1/Cpeb4/Atf4/Asns/Sesn2/Itga4	7													GO:0032891	GO:0032891	negative regulation of organic acid transport	3/104	28/23210	0.000263892	0.00174543	0.000912633	Il1b/Thbs1/Tnf	3
1	Gm15601	3.17404e-14	0.84494	0.01	0.005	6.33825e-10	Gm15601		GO:0036475	GO:0036475	neuron death in response to oxidative stress	3/182	32/23210	0.00198991	0.0140785	0.00904786	Slc7a11/Atf4/Hif1a	3													GO:0042226	GO:0042226	interleukin-6 biosynthetic process	3/104	28/23210	0.000263892	0.00174543	0.000912633	Il1b/Cebpb/Tnf	3
1	Zfp655	0	0.843453	0.595	0.366	0	Zfp655		GO:0045672	GO:0045672	positive regulation of osteoclast differentiation	3/182	32/23210	0.00198991	0.0140785	0.00904786	Tnf/Ccl3/Notch2	3													GO:0044003	GO:0044003	modification by symbiont of host morphology or physiology	3/104	28/23210	0.000263892	0.00174543	0.000912633	Bcl2l11/Tlr2/Tnip1	3
1	Rabgef1	0	0.840877	0.561	0.332	0	Rabgef1		GO:1903203	GO:1903203	regulation of oxidative stress-induced neuron death	3/182	32/23210	0.00198991	0.0140785	0.00904786	Slc7a11/Atf4/Hif1a	3													GO:0072539	GO:0072539	T-helper 17 cell differentiation	3/104	28/23210	0.000263892	0.00174543	0.000912633	Nfkbiz/Nlrp3/Nfkbid	3
1	Itga4	0	0.840672	0.619	0.44	0	Itga4		GO:0006855	GO:0006855	drug transmembrane transport	4/182	68/23210	0.00201499	0.014163	0.00910213	Tnf/Slc7a11/Slc7a1/Slc7a5	4													GO:1900745	GO:1900745	positive regulation of p38MAPK cascade	3/104	28/23210	0.000263892	0.00174543	0.000912633	Il1b/Vegfa/Gadd45a	3
1	Acot9	0	0.840347	0.542	0.347	0	Acot9		GO:0045428	GO:0045428	regulation of nitric oxide biosynthetic process	4/182	68/23210	0.00201499	0.014163	0.00910213	Tnf/Icam1/Tlr2/Jak2	4													GO:0003007	GO:0003007	heart morphogenesis	7/104	280/23210	0.000270473	0.00178194	0.000931721	Vegfa/Pim1/Cited2/Thbs1/S1pr1/Tgfbr1/Ctnnb1	7
1	Znrf1	0	0.840336	0.807	0.584	0	Znrf1		GO:0046637	GO:0046637	regulation of alpha-beta T cell differentiation	4/182	68/23210	0.00201499	0.014163	0.00910213	Nlrp3/Malt1/Syk/Ripk2	4													GO:0010631	GO:0010631	epithelial cell migration	7/104	280/23210	0.000270473	0.00178194	0.000931721	Vegfa/Igf1/Nfe2l2/Thbs1/Nr4a1/Apoe/Tgfbr1	7
1	Map3k5	4.25022e-199	0.839703	0.239	0.136	8.48727e-195	Map3k5		GO:0045931	GO:0045931	positive regulation of mitotic cell cycle	6/182	166/23210	0.00201764	0.014163	0.00910213	Tnf/Pdgfb/Eif4ebp1/Asns/Camk2d/Adam17	6													GO:0001822	GO:0001822	kidney development	7/104	281/23210	0.000276375	0.00181726	0.000950192	Id3/Egr1/Bcl2l11/Vegfa/Tgfbr1/Ctnnb1/Odc1	7
1	Fsd1l	4.44e-44	0.83919	0.048	0.025	8.86623e-40	Fsd1l		GO:0043534	GO:0043534	blood vessel endothelial cell migration	5/182	114/23210	0.0020679	0.0144874	0.00931064	Cd40/Spred1/Pdgfb/Hif1a/Adam17	5													GO:0019915	GO:0019915	lipid storage	4/104	70/23210	0.000277905	0.0018233	0.000953349	Nfkbia/Il1b/Apoe/Tnf	4
1	Tmem88	1.30456e-48	0.838453	0.036	0.017	2.60507e-44	Tmem88		GO:0035303	GO:0035303	regulation of dephosphorylation	6/182	167/23210	0.00207947	0.0145401	0.00934451	Tnf/Plek/Ppp1r15a/Spred1/Sema4d/Jak2	6													GO:0030522	GO:0030522	intracellular receptor signaling pathway	6/104	199/23210	0.000278391	0.0018233	0.000953349	Nfkbia/Tnfaip3/Igf1/Pim1/Cited2/Fabp5	6
1	C5ar1	0	0.837694	0.872	0.615	0	C5ar1		GO:0006949	GO:0006949	syncytium formation	4/182	69/23210	0.00212606	0.0147794	0.00949832	Gdf15/Cflar/Cd44/Ehd1	4													GO:0006874	GO:0006874	cellular calcium ion homeostasis	9/104	473/23210	0.000278922	0.0018233	0.000953349	Il1b/Cxcr4/Marcksl1/S1pr1/Tgm2/Apoe/C5ar1/Gpr65/Ccrl2	9
1	E2f8	4.39276e-38	0.837145	0.038	0.02	8.7719e-34	E2f8		GO:0032637	GO:0032637	interleukin-8 production	4/182	69/23210	0.00212606	0.0147794	0.00949832	Tnf/Tlr2/Syk/Ddit3	4													GO:0051092	GO:0051092	positive regulation of NF-kappaB transcription factor activity	5/104	128/23210	0.000280339	0.001829	0.000956331	Il1b/Icam1/Tlr2/Nlrp3/Tnf	5
1	Gm1720	2.68578e-12	0.835239	0.012	0.006	5.36323e-08	Gm1720		GO:0046635	GO:0046635	positive regulation of alpha-beta T cell activation	4/182	69/23210	0.00212606	0.0147794	0.00949832	Nlrp3/Malt1/Syk/Ripk2	4													GO:0070482	GO:0070482	response to oxygen levels	7/104	282/23210	0.000282381	0.00183521	0.000959573	Egr1/Vegfa/Zfp36l1/Cited2/Nfe2l2/Fosl2/Atp6v1a	7
1	Zfand5	0	0.832623	0.965	0.86	0	Zfand5		GO:0050678	GO:0050678	regulation of epithelial cell proliferation	9/182	358/23210	0.00214081	0.0148532	0.0095457	Tnf/Cflar/Lims1/Nupr1/Pdgfb/Foxp1/Itga4/Notch2/Adam17	9													GO:0090132	GO:0090132	epithelium migration	7/104	282/23210	0.000282381	0.00183521	0.000959573	Vegfa/Igf1/Nfe2l2/Thbs1/Nr4a1/Apoe/Tgfbr1	7
1	3110043O21Rik	0	0.832405	0.749	0.498	0	3110043O21Rik		GO:0010667	GO:0010667	negative regulation of cardiac muscle cell apoptotic process	3/182	33/23210	0.00217637	0.0150128	0.00964828	Cflar/Nupr1/Jak2	3													GO:0051480	GO:0051480	regulation of cytosolic calcium ion concentration	8/104	374/23210	0.000283045	0.00183597	0.000959971	Il1b/Cxcr4/Marcksl1/S1pr1/Tgm2/C5ar1/Gpr65/Ccrl2	8
1	Clcn7	0	0.830796	0.818	0.637	0	Clcn7		GO:0035094	GO:0035094	response to nicotine	3/182	33/23210	0.00217637	0.0150128	0.00964828	Tnf/Nfkb1/Rela	3													GO:0016032	GO:0016032	viral process	7/104	283/23210	0.000288492	0.00186769	0.00097656	Cxcr4/Bcl2l11/Zfp36/Icam1/Gas6/Apoe/Tnf	7
1	Metrnl	0	0.829012	0.845	0.659	0	Metrnl		GO:1901890	GO:1901890	positive regulation of cell junction assembly	3/182	33/23210	0.00217637	0.0150128	0.00964828	Sdc4/Lims1/Ptprj	3													GO:0050830	GO:0050830	defense response to Gram-positive bacterium	5/104	129/23210	0.000290615	0.00187782	0.000981854	Tlr2/Nlrp3/C5ar1/Hmgb2/Tnf	5
1	Myd88	0	0.828824	0.56	0.336	0	Myd88		GO:0048863	GO:0048863	stem cell differentiation	7/182	228/23210	0.00220371	0.0151722	0.00975072	Nrp2/Jag1/Sema4d/Hspa9/Zeb2/Rbpj/Hif1a	7													GO:1902042	GO:1902042	negative regulation of extrinsic apoptotic signaling pathway via death domain receptors	3/104	29/23210	0.000293385	0.00188912	0.000987766	Tnfaip3/Icam1/Hmgb2	3
1	Epha4	5.25026e-18	0.824848	0.05	0.034	1.04843e-13	Epha4		GO:0001558	GO:0001558	regulation of cell growth	10/182	431/23210	0.00221533	0.015223	0.00978338	Cdkn1a/Cd44/Osgin2/Sema4d/Ptprj/Foxp1/Eif4g2/Sesn2/Cxcl16/Adam17	10													GO:0042509	GO:0042509	regulation of tyrosine phosphorylation of STAT protein	4/104	71/23210	0.000293489	0.00188912	0.000987766	Socs3/Irf1/Igf1/Tnf	4
1	Atp8b4	0	0.821924	0.438	0.277	0	Atp8b4		GO:0098739	GO:0098739	import across plasma membrane	5/182	116/23210	0.00223115	0.0153023	0.00983438	Tnf/Slc7a11/Slc7a1/Slc11a2/Slc39a14	5													GO:0090130	GO:0090130	tissue migration	7/104	284/23210	0.000294708	0.00189335	0.000989973	Vegfa/Igf1/Nfe2l2/Thbs1/Nr4a1/Apoe/Tgfbr1	7
1	Slc15a3	0	0.820739	0.91	0.736	0	Slc15a3		GO:0051402	GO:0051402	neuron apoptotic process	8/182	293/23210	0.00226076	0.0154759	0.00994589	Tnf/Ccl3/Cpeb4/Atf4/Aars/Ddit3/Jak2/Hif1a	8													GO:0001666	GO:0001666	response to hypoxia	6/104	204/23210	0.000317928	0.00203474	0.0010639	Egr1/Vegfa/Zfp36l1/Cited2/Nfe2l2/Fosl2	6
1	Atp10a	4.1487e-10	0.820264	0.012	0.007	8.28454e-06	Atp10a		GO:0001890	GO:0001890	placenta development	6/182	170/23210	0.00227359	0.015534	0.00998329	Pdgfb/Rbpj/Itgav/Itga4/Notch2/Hif1a	6													GO:0051224	GO:0051224	negative regulation of protein transport	6/104	204/23210	0.000317928	0.00203474	0.0010639	Il1b/Tnfaip3/Gas6/Apoe/Nlrp3/Tnf	6
1	Ddhd1	6.71283e-191	0.817774	0.443	0.328	1.34048e-186	Ddhd1		GO:0046394	GO:0046394	carboxylic acid biosynthetic process	9/182	362/23210	0.00230668	0.0156464	0.0100555	Nfkb1/Nupr1/Syk/Pdgfb/Asns/Slc2a6/Trib3/Dse/Hif1a	9													GO:0035767	GO:0035767	endothelial cell chemotaxis	3/104	30/23210	0.000324925	0.00207163	0.00108319	Vegfa/Thbs1/Nr4a1	3
1	Mbnl2	0	0.817482	0.884	0.705	0	Mbnl2		GO:0009895	GO:0009895	negative regulation of catabolic process	8/182	294/23210	0.00230878	0.0156464	0.0100555	Tnf/Nupr1/Mapkapk2/Rela/Nampt/Eif4g2/Kdm4a/Larp1	8													GO:1902003	GO:1902003	regulation of amyloid-beta formation	3/104	30/23210	0.000324925	0.00207163	0.00108319	Igf1/Apoe/Tnf	3
1	Tmem171	3.8236e-298	0.815548	0.244	0.119	7.63534e-294	Tmem171		GO:0016358	GO:0016358	dendrite development	8/182	294/23210	0.00230878	0.0156464	0.0100555	Klf7/Fcgr2b/Dock10/Sema4d/Abi1/Asap1/Slc11a2/Eif4g2	8													GO:0045670	GO:0045670	regulation of osteoclast differentiation	4/104	73/23210	0.000326522	0.00207787	0.00108645	Cebpb/Trem2/Ctnnb1/Tnf	4
1	Tnks1bp1	1.98368e-77	0.811123	0.088	0.048	3.96121e-73	Tnks1bp1		GO:0036293	GO:0036293	response to decreased oxygen levels	7/182	230/23210	0.00231428	0.0156464	0.0100555	Cpeb4/Eif4ebp1/Rbpj/Slc11a2/Hif1a/Camk2d/Adam17	7													GO:0002698	GO:0002698	negative regulation of immune effector process	5/104	134/23210	0.000346349	0.00219987	0.00115025	Tnfaip3/Irf1/Il7r/Lgals3/Tnf	5
1	Car13	8.79135e-258	0.807762	0.336	0.202	1.75554e-253	Car13		GO:0014020	GO:0014020	primary neural tube formation	5/182	117/23210	0.0023162	0.0156464	0.0100555	Sdc4/Vasp/Lmo4/Zeb2/Hif1a	5													GO:0007611	GO:0007611	learning or memory	7/104	292/23210	0.000348419	0.00220884	0.00115494	Il1b/Egr1/Igf1/Sgk1/Tlr2/Btg2/Apoe	7
1	Rcn1	1.32018e-25	0.807356	0.027	0.015	2.63626e-21	Rcn1		GO:0043500	GO:0043500	muscle adaptation	5/182	117/23210	0.0023162	0.0156464	0.0100555	Cflar/Tnfrsf1b/Foxp1/Kdm4a/Camk2d	5													GO:0010721	GO:0010721	negative regulation of cell development	8/104	387/23210	0.00035562	0.00224616	0.00117445	Il1b/Id3/Ifrd1/Vegfa/Igf1/Apoe/Ctnnb1/Pmp22	8
1	Rasd2	7.43966e-07	0.806868	0.011	0.007	0.0148562	Rasd2		GO:0016053	GO:0016053	organic acid biosynthetic process	9/182	363/23210	0.00234971	0.0158429	0.0101818	Nfkb1/Nupr1/Syk/Pdgfb/Asns/Slc2a6/Trib3/Dse/Hif1a	9													GO:0055074	GO:0055074	calcium ion homeostasis	9/104	489/23210	0.000355642	0.00224616	0.00117445	Il1b/Cxcr4/Marcksl1/S1pr1/Tgm2/Apoe/C5ar1/Gpr65/Ccrl2	9
1	Cd83	0	0.804673	0.695	0.383	0	Cd83		GO:0009952	GO:0009952	anterior/posterior pattern specification	7/182	231/23210	0.00237115	0.0159124	0.0102264	Ets2/Tshz1/Abi1/Zeb2/Ddit3/Rbpj/Plxna2	7													GO:1903364	GO:1903364	positive regulation of cellular protein catabolic process	5/104	135/23210	0.000358403	0.00224775	0.00117528	Tnfaip3/Rnf19b/Apoe/Trib1/Trem2	5
1	Cd80	1.3462e-63	0.801248	0.096	0.056	2.68822e-59	Cd80		GO:0001773	GO:0001773	myeloid dendritic cell activation	3/182	34/23210	0.00237333	0.0159124	0.0102264	Rbpj/Spi1/Notch2	3													GO:0001893	GO:0001893	maternal placenta development	3/104	31/23210	0.00035857	0.00224775	0.00117528	Prdm1/Junb/Cited2	3
1	Gpd2	0	0.800463	0.551	0.358	0	Gpd2		GO:1905898	GO:1905898	positive regulation of response to endoplasmic reticulum stress	3/182	34/23210	0.00237333	0.0159124	0.0102264	Ppp1r15a/Herpud1/Fcgr2b	3													GO:0033081	GO:0033081	regulation of T cell differentiation in thymus	3/104	31/23210	0.00035857	0.00224775	0.00117528	Il1b/Il7r/Nfkbid	3
1	Agpat4	0	0.799696	0.398	0.242	0	Agpat4		GO:1903531	GO:1903531	negative regulation of secretion by cell	7/182	232/23210	0.00242909	0.0162558	0.0104472	Tnf/Nlrp3/Tnfrsf1b/Rab11fip1/Klf7/Ezr/Rap1b	7													GO:0042036	GO:0042036	negative regulation of cytokine biosynthetic process	3/104	31/23210	0.00035857	0.00224775	0.00117528	Zfp36/Errfi1/Bcl3	3
1	Rab20	0	0.798706	0.766	0.489	0	Rab20		GO:0016311	GO:0016311	dephosphorylation	9/182	366/23210	0.00248264	0.016565	0.0106458	Tnf/Plek/Ppp1r15a/Ppp4r2/Spred1/Sema4d/Ptprj/Ptpn12/Jak2	9													GO:1904950	GO:1904950	negative regulation of establishment of protein localization	6/104	209/23210	0.000361741	0.0022533	0.00117818	Il1b/Tnfaip3/Gas6/Apoe/Nlrp3/Tnf	6
1	Cln5	0	0.794898	0.78	0.571	0	Cln5		GO:0000079	GO:0000079	regulation of cyclin-dependent protein serine/threonine kinase activity	4/182	72/23210	0.00248452	0.016565	0.0106458	Cdkn1a/Pim1/Pdgfb/Adam17	4													GO:0007260	GO:0007260	tyrosine phosphorylation of STAT protein	4/104	75/23210	0.000362137	0.0022533	0.00117818	Socs3/Irf1/Igf1/Tnf	4
1	Itga9	1.72441e-189	0.790712	0.154	0.073	3.44347e-185	Itga9		GO:0031929	GO:0031929	TOR signaling	5/182	119/23210	0.00249336	0.0165931	0.0106639	Slc7a1/Eif4ebp1/Sesn2/Larp1/Hif1a	5													GO:0042446	GO:0042446	hormone biosynthetic process	4/104	75/23210	0.000362137	0.0022533	0.00117818	Il1b/Egr1/Igf1/Tnf	4
1	Lmo4	0	0.789346	0.98	0.837	0	Lmo4		GO:0015804	GO:0015804	neutral amino acid transport	3/182	35/23210	0.00258098	0.0171112	0.0109969	Slc38a2/Nfe2l1/Slc7a8	3													GO:0070373	GO:0070373	negative regulation of ERK1 and ERK2 cascade	4/104	75/23210	0.000362137	0.0022533	0.00117818	Igf1/Dusp1/Errfi1/Tnip1	4
1	Rnf19b	0	0.78819	0.854	0.659	0	Rnf19b		GO:0060142	GO:0060142	regulation of syncytium formation by plasma membrane fusion	3/182	35/23210	0.00258098	0.0171112	0.0109969	Gdf15/Cflar/Ehd1	3													GO:0001779	GO:0001779	natural killer cell differentiation	3/104	32/23210	0.000394378	0.00242694	0.00126898	Prdm1/Irf1/Gas6	3
1	Rab32	0	0.787116	0.901	0.727	0	Rab32		GO:1901216	GO:1901216	positive regulation of neuron death	5/182	120/23210	0.00258553	0.0171112	0.0109969	Tnf/Ccl3/Atf4/Fcgr2b/Ddit3	5													GO:0032728	GO:0032728	positive regulation of interferon-beta production	3/104	32/23210	0.000394378	0.00242694	0.00126898	Irf1/Tlr2/Hmgb2	3
1	Pip5k1a	0	0.786904	0.603	0.393	0	Pip5k1a		GO:0002637	GO:0002637	regulation of immunoglobulin production	4/182	73/23210	0.00261267	0.0171885	0.0110466	Tnf/Cd40/Fcgr2b/Foxp1	4													GO:0045616	GO:0045616	regulation of keratinocyte differentiation	3/104	32/23210	0.000394378	0.00242694	0.00126898	Zfp36/Zfp36l1/Errfi1	3
1	Plekho2	0	0.785985	0.883	0.671	0	Plekho2		GO:0045670	GO:0045670	regulation of osteoclast differentiation	4/182	73/23210	0.00261267	0.0171885	0.0110466	Tnf/Ccl3/Mitf/Notch2	4													GO:0060977	GO:0060977	coronary vasculature morphogenesis	3/104	32/23210	0.000394378	0.00242694	0.00126898	Vegfa/Tgfbr1/Ctnnb1	3
1	Snx20	0	0.784969	0.795	0.61	0	Snx20		GO:0043902	GO:0043902	positive regulation of multi-organism process	6/182	175/23210	0.00262709	0.0171885	0.0110466	Acod1/Tlr2/Syk/Ripk2/Larp1/Sash1	6													GO:0072538	GO:0072538	T-helper 17 type immune response	3/104	32/23210	0.000394378	0.00242694	0.00126898	Nfkbiz/Nlrp3/Nfkbid	3
1	Kit	7.31816e-13	0.784395	0.011	0.005	1.46136e-08	Kit		GO:0002315	GO:0002315	marginal zone B cell differentiation	2/182	10/23210	0.00264033	0.0171885	0.0110466	Dock10/Notch2	2													GO:1904646	GO:1904646	cellular response to amyloid-beta	3/104	32/23210	0.000394378	0.00242694	0.00126898	Igf1/Icam1/Trem2	3
1	Larp4b	0	0.783863	0.909	0.775	0	Larp4b		GO:0010692	GO:0010692	regulation of alkaline phosphatase activity	2/182	10/23210	0.00264033	0.0171885	0.0110466	Tnf/Sema4d	2													GO:0072503	GO:0072503	cellular divalent inorganic cation homeostasis	9/104	497/23210	0.000400099	0.00243751	0.0012745	Il1b/Cxcr4/Marcksl1/S1pr1/Tgm2/Apoe/C5ar1/Gpr65/Ccrl2	9
1	Mgat4b	0	0.783358	0.618	0.442	0	Mgat4b		GO:0045741	GO:0045741	positive regulation of epidermal growth factor-activated receptor activity	2/182	10/23210	0.00264033	0.0171885	0.0110466	Ncf1/Adam17	2													GO:0014855	GO:0014855	striated muscle cell proliferation	4/104	77/23210	0.000400449	0.00243751	0.0012745	Pim1/Cited2/Tgfbr1/Ctnnb1	4
1	Glrp1	4.03908e-24	0.783009	0.032	0.018	8.06564e-20	Glrp1		GO:0070673	GO:0070673	response to interleukin-18	2/182	10/23210	0.00264033	0.0171885	0.0110466	Ripk2/Pdgfb	2													GO:0032088	GO:0032088	negative regulation of NF-kappaB transcription factor activity	4/104	77/23210	0.000400449	0.00243751	0.0012745	Nfkbia/Tnfaip3/Nlrp3/Nfkbid	4
1	Gpr18	1.47875e-148	0.782351	0.179	0.099	2.95291e-144	Gpr18		GO:1901724	GO:1901724	positive regulation of cell proliferation involved in kidney development	2/182	10/23210	0.00264033	0.0171885	0.0110466	Cflar/Pdgfb	2													GO:0050766	GO:0050766	positive regulation of phagocytosis	4/104	77/23210	0.000400449	0.00243751	0.0012745	Il1b/Gas6/Trem2/Tnf	4
1	Bmt2	0	0.77866	0.587	0.376	0	Bmt2		GO:2000318	GO:2000318	positive regulation of T-helper 17 type immune response	2/182	10/23210	0.00264033	0.0171885	0.0110466	Nlrp3/Malt1	2													GO:0051785	GO:0051785	positive regulation of nuclear division	4/104	77/23210	0.000400449	0.00243751	0.0012745	Il1b/Igf1/Cd28/Tnf	4
1	Abi2	2.00043e-175	0.778221	0.286	0.182	3.99466e-171	Abi2		GO:0046942	GO:0046942	carboxylic acid transport	8/182	301/23210	0.00266777	0.0173357	0.0111411	Tnf/Slc7a11/Slc38a2/Slc7a1/Syk/Nfe2l1/Slc7a5/Slc7a8	8													GO:0055021	GO:0055021	regulation of cardiac muscle tissue growth	4/104	77/23210	0.000400449	0.00243751	0.0012745	Igf1/Pim1/Cited2/Tgfbr1	4
1	Gm15445	5.94019e-15	0.778121	0.018	0.01	1.1862e-10	Gm15445		GO:0015849	GO:0015849	organic acid transport	8/182	302/23210	0.00272243	0.0176589	0.0113489	Tnf/Slc7a11/Slc38a2/Slc7a1/Syk/Nfe2l1/Slc7a5/Slc7a8	8													GO:0046942	GO:0046942	carboxylic acid transport	7/104	301/23210	0.000417949	0.00253944	0.0013278	Il1b/Thbs1/Apoe/Nfkbie/Fabp4/Tnf/Slc6a8	7
1	Slc30a6	2.25093e-119	0.778008	0.164	0.095	4.49489e-115	Slc30a6		GO:0010507	GO:0010507	negative regulation of autophagy	4/182	74/23210	0.0027453	0.0177111	0.0113824	Nupr1/Nampt/Eif4g2/Kdm4a	4													GO:0002274	GO:0002274	myeloid leukocyte activation	6/104	215/23210	0.00042041	0.00254665	0.00133156	Tnfsf9/Thbs1/Tlr2/C5ar1/Trem2/Tnf	6
1	Tmtc2	9.45164e-16	0.777624	0.018	0.01	1.8874e-11	Tmtc2		GO:0097327	GO:0097327	response to antineoplastic agent	4/182	74/23210	0.0027453	0.0177111	0.0113824	Pdgfb/Eif4ebp1/Jak2/Larp1	4													GO:0060976	GO:0060976	coronary vasculature development	4/104	78/23210	0.000420651	0.00254665	0.00133156	Prdm1/Vegfa/Tgfbr1/Ctnnb1	4
1	G3bp1	0	0.777579	0.894	0.708	0	G3bp1		GO:1903201	GO:1903201	regulation of oxidative stress-induced cell death	4/182	74/23210	0.0027453	0.0177111	0.0113824	Slc7a11/Atf4/Foxp1/Hif1a	4													GO:0072089	GO:0072089	stem cell proliferation	5/104	140/23210	0.000423503	0.0025593	0.00133818	Vegfa/Pim1/Zfp36l1/Hmgb2/Ctnnb1	5
1	P2ry2	3.72688e-207	0.776387	0.265	0.154	7.44221e-203	P2ry2		GO:0002526	GO:0002526	acute inflammatory response	5/182	122/23210	0.00277726	0.0178363	0.0114629	Tnf/Nlrp3/Icam1/Nupr1/Fcgr2b	5													GO:0015849	GO:0015849	organic acid transport	7/104	302/23210	0.000426314	0.00256705	0.00134223	Il1b/Thbs1/Apoe/Nfkbie/Fabp4/Tnf/Slc6a8	7
1	5033430I15Rik	4.61294e-18	0.775924	0.018	0.009	9.21158e-14	5033430I15Rik		GO:0002920	GO:0002920	regulation of humoral immune response	3/182	36/23210	0.00279951	0.0178363	0.0114629	Tnf/Acod1/Fcgr2b	3													GO:0072001	GO:0072001	renal system development	7/104	302/23210	0.000426314	0.00256705	0.00134223	Id3/Egr1/Bcl2l11/Vegfa/Tgfbr1/Ctnnb1/Odc1	7
1	Lacc1	0	0.775507	0.633	0.418	0	Lacc1		GO:0010664	GO:0010664	negative regulation of striated muscle cell apoptotic process	3/182	36/23210	0.00279951	0.0178363	0.0114629	Cflar/Nupr1/Jak2	3													GO:0048545	GO:0048545	response to steroid hormone	6/104	216/23210	0.000430871	0.00258982	0.00135414	Zfp36/Igf1/Zfp36l1/Sgk1/Hmgb2/Tnf	6
1	Pard6g	2.39564e-09	0.774777	0.01	0.005	4.78385e-05	Pard6g		GO:0070528	GO:0070528	protein kinase C signaling	3/182	36/23210	0.00279951	0.0178363	0.0114629	Plek/Cd40/Pdgfb	3													GO:1901099	GO:1901099	negative regulation of signal transduction in absence of ligand	3/104	33/23210	0.000432408	0.00258982	0.00135414	Il1b/Mcl1/Tnf	3
1	Nars	0	0.774269	0.897	0.726	0	Nars		GO:0098751	GO:0098751	bone cell development	3/182	36/23210	0.00279951	0.0178363	0.0114629	Fam20c/Abi1/Notch2	3													GO:2001240	GO:2001240	negative regulation of extrinsic apoptotic signaling pathway in absence of ligand	3/104	33/23210	0.000432408	0.00258982	0.00135414	Il1b/Mcl1/Tnf	3
1	Etf1	0	0.771925	0.904	0.711	0	Etf1		GO:1904037	GO:1904037	positive regulation of epithelial cell apoptotic process	3/182	36/23210	0.00279951	0.0178363	0.0114629	Cd40/Jak2/Itga4	3													GO:0061041	GO:0061041	regulation of wound healing	5/104	141/23210	0.000437527	0.00261582	0.00136773	Cxcr4/Nfe2l2/Thbs1/Apoe/Cdkn1a	5
1	Fas	0	0.770497	0.413	0.254	0	Fas		GO:2000516	GO:2000516	positive regulation of CD4-positive, alpha-beta T cell activation	3/182	36/23210	0.00279951	0.0178363	0.0114629	Nlrp3/Malt1/Ripk2	3													GO:0006979	GO:0006979	response to oxidative stress	8/104	400/23210	0.000442718	0.00264215	0.0013815	Tnfaip3/Nfe2l2/Thbs1/Kdm6b/Apoe/Mcl1/Ctnnb1/Tnf	8
1	9930022D16Rik	8.15619e-38	0.769631	0.034	0.017	1.62871e-33	9930022D16Rik		GO:0003002	GO:0003002	regionalization	9/182	373/23210	0.00281609	0.0179102	0.0115103	Ets2/Nrp2/Tshz1/Abi1/Zeb2/Ddit3/Rbpj/Plxna2/Notch2	9													GO:0002312	GO:0002312	B cell activation involved in immune response	4/104	80/23210	0.000463223	0.00275626	0.00144117	Tnfaip3/Cd28/Icosl/Bcl3	4
1	Gm49339	2.19413e-104	0.769477	0.146	0.085	4.38145e-100	Gm49339		GO:0051153	GO:0051153	regulation of striated muscle cell differentiation	5/182	123/23210	0.00287688	0.0181711	0.0116781	Gdf15/Cflar/Ehd1/Foxp1/Rbpj	5													GO:0030324	GO:0030324	lung development	6/104	219/23210	0.000463479	0.00275626	0.00144117	Vegfa/Igf1/Errfi1/Wwp1/Ctnnb1/Tnf	6
1	Rbpj	0	0.769471	0.901	0.682	0	Rbpj		GO:0071621	GO:0071621	granulocyte chemotaxis	5/182	123/23210	0.00287688	0.0181711	0.0116781	Ccl4/Ccl3/Ccl9/Syk/Ptprj	5													GO:0031348	GO:0031348	negative regulation of defense response	6/104	220/23210	0.000474765	0.00281839	0.00147365	Tnfaip3/Socs3/Zfp36/Igf1/Apoe/Nlrp3	6
1	Srgap1	1.06928e-07	0.765792	0.011	0.007	0.00213525	Srgap1		GO:0008625	GO:0008625	extrinsic apoptotic signaling pathway via death domain receptors	4/182	75/23210	0.00288246	0.0181711	0.0116781	Tnf/Cflar/Icam1/Trps1	4													GO:0045927	GO:0045927	positive regulation of growth	7/104	308/23210	0.00047936	0.00283953	0.0014847	Cxcr4/Vegfa/Igf1/Pim1/Sgk1/Apoe/Tgfbr1	7
1	Rnf14	0	0.764821	0.628	0.429	0	Rnf14		GO:0051193	GO:0051193	regulation of cofactor metabolic process	4/182	75/23210	0.00288246	0.0181711	0.0116781	Slc7a11/Nupr1/Slc2a6/Hif1a	4													GO:0042113	GO:0042113	B cell activation	8/104	405/23210	0.000480522	0.00283953	0.0014847	Tnfaip3/Prdm1/Zfp36l1/Il7r/Cd28/Cdkn1a/Icosl/Bcl3	8
1	Pfkp	0	0.762211	0.528	0.333	0	Pfkp		GO:0061097	GO:0061097	regulation of protein tyrosine kinase activity	4/182	75/23210	0.00288246	0.0181711	0.0116781	Pdgfb/Stap1/Ncf1/Adam17	4													GO:0002708	GO:0002708	positive regulation of lymphocyte mediated immunity	5/104	144/23210	0.000481706	0.00283953	0.0014847	Il1b/Cadm1/Cd28/Nlrp3/Tnf	5
1	Plpp3	0	0.761607	0.473	0.304	0	Plpp3		GO:1903034	GO:1903034	regulation of response to wounding	6/182	179/23210	0.00293838	0.0184912	0.0118838	Cdkn1a/Plek/Syk/Pdgfb/Ptprj/Adam17	6													GO:0007613	GO:0007613	memory	5/104	144/23210	0.000481706	0.00283953	0.0014847	Il1b/Egr1/Igf1/Sgk1/Apoe	5
1	Pou5f1	1.83834e-46	0.761451	0.05	0.027	3.67098e-42	Pou5f1		GO:0048608	GO:0048608	reproductive structure development	10/182	449/23210	0.00297077	0.0186622	0.0119937	Icam1/Cd44/Nupr1/Eif2s2/Pdgfb/Rbpj/Itgav/Itga4/Notch2/Hif1a	10													GO:0030323	GO:0030323	respiratory tube development	6/104	222/23210	0.000497981	0.00293032	0.00153218	Vegfa/Igf1/Errfi1/Wwp1/Ctnnb1/Tnf	6
1	Raet1e	3.43568e-38	0.761097	0.064	0.039	6.86071e-34	Raet1e		GO:0006809	GO:0006809	nitric oxide biosynthetic process	4/182	76/23210	0.00302424	0.0187013	0.0120188	Tnf/Icam1/Tlr2/Jak2	4													GO:0002718	GO:0002718	regulation of cytokine production involved in immune response	4/104	82/23210	0.00050878	0.00298864	0.00156267	Il1b/Tlr2/Nlrp3/Tnf	4
1	Egr3	3.85453e-74	0.760532	0.08	0.042	7.69711e-70	Egr3		GO:0007045	GO:0007045	cell-substrate adherens junction assembly	4/182	76/23210	0.00302424	0.0187013	0.0120188	Sdc4/Lims1/Ptprj/Itgav	4													GO:0002831	GO:0002831	regulation of response to biotic stimulus	5/104	147/23210	0.000529165	0.00309216	0.0016168	Il1b/Tnfaip3/Prdm1/Tlr2/Trib1	5
1	Spred2	1.28616e-297	0.760334	0.338	0.192	2.56833e-293	Spred2		GO:0048041	GO:0048041	focal adhesion assembly	4/182	76/23210	0.00302424	0.0187013	0.0120188	Sdc4/Lims1/Ptprj/Itgav	4													GO:0008643	GO:0008643	carbohydrate transport	5/104	147/23210	0.000529165	0.00309216	0.0016168	Il1b/Igf1/Nfe2l2/Fabp5/Tnf	5
1	Ern1	4.63542e-207	0.759922	0.264	0.153	9.25647e-203	Ern1		GO:1904029	GO:1904029	regulation of cyclin-dependent protein kinase activity	4/182	76/23210	0.00302424	0.0187013	0.0120188	Cdkn1a/Pim1/Pdgfb/Adam17	4													GO:0042133	GO:0042133	neurotransmitter metabolic process	5/104	147/23210	0.000529165	0.00309216	0.0016168	Il1b/Igf1/Icam1/Tlr2/Tnf	5
1	Tmem243	1.04765e-266	0.75701	0.422	0.28	2.09206e-262	Tmem243		GO:0001782	GO:0001782	B cell homeostasis	3/182	37/23210	0.00302912	0.0187013	0.0120188	Cd44/Dock10/Hif1a	3													GO:0071674	GO:0071674	mononuclear cell migration	4/104	83/23210	0.000532715	0.0031075	0.00162482	Thbs1/Dusp1/C5ar1/Lgals3	4
1	Coq8a	3.54566e-71	0.756967	0.1	0.057	7.08033e-67	Coq8a		GO:0002753	GO:0002753	cytoplasmic pattern recognition receptor signaling pathway	3/182	37/23210	0.00302912	0.0187013	0.0120188	Ripk2/Rela/Erbin	3													GO:0032868	GO:0032868	response to insulin	6/104	225/23210	0.000534452	0.00311224	0.00162729	Il1b/Socs3/Egr1/Zfp36l1/Sgk1/Lpin2	6
1	Itgav	0	0.755735	0.798	0.61	0	Itgav		GO:0032885	GO:0032885	regulation of polysaccharide biosynthetic process	3/182	37/23210	0.00302912	0.0187013	0.0120188	Nfkb1/Pdgfb/Dyrk2	3													GO:0003231	GO:0003231	cardiac ventricle development	5/104	148/23210	0.00054574	0.00317247	0.00165879	Cxcr4/Prdm1/Cited2/Tgfbr1/Ctnnb1	5
1	Edn1	9.26308e-70	0.753723	0.054	0.025	1.84974e-65	Edn1		GO:0035850	GO:0035850	epithelial cell differentiation involved in kidney development	3/182	37/23210	0.00302912	0.0187013	0.0120188	Jag1/Pdgfb/Notch2	3													GO:0043062	GO:0043062	extracellular structure organization	7/104	315/23210	0.000547773	0.00317879	0.00166209	Apoe/Sdc4/Tgfbr1/Lgals3/Pmp22/Tnf/Bcl3	7
1	Rbmx	4.72009e-97	0.751514	0.142	0.084	9.42555e-93	Rbmx		GO:0046640	GO:0046640	regulation of alpha-beta T cell proliferation	3/182	37/23210	0.00302912	0.0187013	0.0120188	Cd44/Syk/Ripk2	3													GO:0003151	GO:0003151	outflow tract morphogenesis	4/104	84/23210	0.00055744	0.00320763	0.00167717	Vegfa/Cited2/Thbs1/Ctnnb1	4
1	Mdm2	0	0.751443	0.896	0.659	0	Mdm2		GO:0097028	GO:0097028	dendritic cell differentiation	3/182	37/23210	0.00302912	0.0187013	0.0120188	Rbpj/Spi1/Notch2	3													GO:0032945	GO:0032945	negative regulation of mononuclear cell proliferation	4/104	84/23210	0.00055744	0.00320763	0.00167717	Prdm1/Gpnmb/Cebpb/Sdc4	4
1	Kif3c	5.93943e-172	0.751392	0.238	0.141	1.18605e-167	Kif3c		GO:0050808	GO:0050808	synapse organization	10/182	451/23210	0.00306606	0.0188968	0.0121444	Tnf/Slc7a11/Tlr2/Adgrl2/Nrp2/Sept11/Fcgr2b/Dock10/Sema4d/Pdgfb	10													GO:0050672	GO:0050672	negative regulation of lymphocyte proliferation	4/104	84/23210	0.00055744	0.00320763	0.00167717	Prdm1/Gpnmb/Cebpb/Sdc4	4
1	Snx10	0	0.750715	0.947	0.833	0	Snx10		GO:0042176	GO:0042176	regulation of protein catabolic process	9/182	378/23210	0.00307528	0.0189211	0.0121601	Tnf/Herpud1/Tnfrsf1b/Nupr1/Rela/Rnf19a/Nfe2l1/Ezr/Trib3	9													GO:0060420	GO:0060420	regulation of heart growth	4/104	84/23210	0.00055744	0.00320763	0.00167717	Igf1/Pim1/Cited2/Tgfbr1	4
1	Grk5	8.64127e-94	0.750215	0.122	0.069	1.72558e-89	Grk5		GO:0002761	GO:0002761	regulation of myeloid leukocyte differentiation	5/182	125/23210	0.00308386	0.0189414	0.0121731	Tnf/Ccl3/Mitf/Id2/Notch2	5													GO:0034205	GO:0034205	amyloid-beta formation	3/104	36/23210	0.00056038	0.00320763	0.00167717	Igf1/Apoe/Tnf	3
1	Slc23a2	0	0.749406	0.671	0.451	0	Slc23a2		GO:0098656	GO:0098656	anion transmembrane transport	6/182	181/23210	0.003104	0.0190325	0.0122317	Tnf/Slc7a11/Slc38a2/Slc7a1/Slc7a5/Slc7a8	6													GO:0051482	GO:0051482	positive regulation of cytosolic calcium ion concentration involved in phospholipase C-activating G protein-coupled signaling pathway	3/104	36/23210	0.00056038	0.00320763	0.00167717	S1pr1/Tgm2/Gpr65	3
1	Phlda1	0	0.748838	0.597	0.338	0	Phlda1		GO:0061458	GO:0061458	reproductive system development	10/182	453/23210	0.00316377	0.0190805	0.0122625	Icam1/Cd44/Nupr1/Eif2s2/Pdgfb/Rbpj/Itgav/Itga4/Notch2/Hif1a	10													GO:0051953	GO:0051953	negative regulation of amine transport	3/104	36/23210	0.00056038	0.00320763	0.00167717	Il1b/Entpd1/Tnf	3
1	Ciapin1	2.68585e-178	0.747619	0.296	0.188	5.36338e-174	Ciapin1		GO:0001756	GO:0001756	somitogenesis	4/182	77/23210	0.0031707	0.0190805	0.0122625	Abi1/Zeb2/Rbpj/Plxna2	4													GO:1902991	GO:1902991	regulation of amyloid precursor protein catabolic process	3/104	36/23210	0.00056038	0.00320763	0.00167717	Igf1/Apoe/Tnf	3
1	Gbp6	9.25916e-11	0.747288	0.014	0.008	1.84896e-06	Gbp6		GO:0030193	GO:0030193	regulation of blood coagulation	4/182	77/23210	0.0031707	0.0190805	0.0122625	Plek/Syk/Pdgfb/Ptprj	4													GO:0051606	GO:0051606	detection of stimulus	6/104	228/23210	0.000572971	0.00327412	0.00171194	Cxcr4/Igf1/Tlr2/Cadm1/Trem2/Tnf	6
1	Foxn2	0	0.74563	0.66	0.445	0	Foxn2		GO:0050766	GO:0050766	positive regulation of phagocytosis	4/182	77/23210	0.0031707	0.0190805	0.0122625	Tnf/Fcgr2b/Stap1/Ptprj	4													GO:0022612	GO:0022612	gland morphogenesis	5/104	150/23210	0.000580058	0.0032976	0.00172422	Tnfaip3/Igf1/Tgm2/Cebpb/Tnf	5
1	Rrad	2.92252e-106	0.743961	0.139	0.079	5.83599e-102	Rrad		GO:0072332	GO:0072332	intrinsic apoptotic signaling pathway by p53 class mediator	4/182	77/23210	0.0031707	0.0190805	0.0122625	Cdkn1a/Cd44/Nupr1/Dyrk2	4													GO:0034614	GO:0034614	cellular response to reactive oxygen species	5/104	150/23210	0.000580058	0.0032976	0.00172422	Tnfaip3/Nfe2l2/Thbs1/Kdm6b/Tnf	5
1	Erbin	0	0.741319	0.884	0.698	0	Erbin		GO:0045619	GO:0045619	regulation of lymphocyte differentiation	6/182	182/23210	0.00318937	0.0190805	0.0122625	Nlrp3/Malt1/Cd44/Syk/Ripk2/Id2	6													GO:0002088	GO:0002088	lens development in camera-type eye	4/104	85/23210	0.000582969	0.0032976	0.00172422	Skil/Cited2/Tgfbr1/Ctnnb1	4
1	Tbc1d2b	4.70551e-301	0.740065	0.403	0.248	9.39644e-297	Tbc1d2b		GO:0002923	GO:0002923	regulation of humoral immune response mediated by circulating immunoglobulin	2/182	11/23210	0.00321047	0.0190805	0.0122625	Tnf/Fcgr2b	2													GO:0014910	GO:0014910	regulation of smooth muscle cell migration	4/104	85/23210	0.000582969	0.0032976	0.00172422	Egr1/Igf1/Nfe2l2/Trib1	4
1	Cd82	0	0.740065	0.61	0.429	0	Cd82		GO:0010870	GO:0010870	positive regulation of receptor biosynthetic process	2/182	11/23210	0.00321047	0.0190805	0.0122625	Jak2/Hif1a	2													GO:0051384	GO:0051384	response to glucocorticoid	4/104	85/23210	0.000582969	0.0032976	0.00172422	Zfp36/Zfp36l1/Sgk1/Tnf	4
1	Batf	1.27646e-111	0.739955	0.173	0.105	2.54896e-107	Batf		GO:0032490	GO:0032490	detection of molecule of bacterial origin	2/182	11/23210	0.00321047	0.0190805	0.0122625	Tlr2/Itgav	2													GO:1900407	GO:1900407	regulation of cellular response to oxidative stress	4/104	85/23210	0.000582969	0.0032976	0.00172422	Nfe2l2/Mcl1/Ctnnb1/Tnf	4
1	Prkg1	1.28713e-15	0.737966	0.014	0.007	2.57027e-11	Prkg1		GO:0036005	GO:0036005	response to macrophage colony-stimulating factor	2/182	11/23210	0.00321047	0.0190805	0.0122625	Tlr2/Stap1	2													GO:0036293	GO:0036293	response to decreased oxygen levels	6/104	230/23210	0.000599825	0.00338725	0.00177109	Egr1/Vegfa/Zfp36l1/Cited2/Nfe2l2/Fosl2	6
1	Col4a2	1.95208e-42	0.736018	0.03	0.013	3.89812e-38	Col4a2		GO:0036006	GO:0036006	cellular response to macrophage colony-stimulating factor stimulus	2/182	11/23210	0.00321047	0.0190805	0.0122625	Tlr2/Stap1	2													GO:0042092	GO:0042092	type 2 immune response	3/104	37/23210	0.000607847	0.00341218	0.00178413	Irf1/Nlrp3/Bcl3	3
1	Eno2	7.24383e-85	0.734981	0.125	0.074	1.44652e-80	Eno2		GO:0042368	GO:0042368	vitamin D biosynthetic process	2/182	11/23210	0.00321047	0.0190805	0.0122625	Tnf/Nfkb1	2													GO:0097028	GO:0097028	dendritic cell differentiation	3/104	37/23210	0.000607847	0.00341218	0.00178413	Tnfsf9/Cebpb/Trem2	3
1	8030462N17Rik	1.5472e-29	0.734593	0.043	0.025	3.08959e-25	8030462N17Rik		GO:0045416	GO:0045416	positive regulation of interleukin-8 biosynthetic process	2/182	11/23210	0.00321047	0.0190805	0.0122625	Tnf/Syk	2													GO:1903792	GO:1903792	negative regulation of anion transport	3/104	37/23210	0.000607847	0.00341218	0.00178413	Il1b/Thbs1/Tnf	3
1	5830432E09Rik	5.83152e-50	0.733234	0.079	0.048	1.1645e-45	5830432E09Rik		GO:0048021	GO:0048021	regulation of melanin biosynthetic process	2/182	11/23210	0.00321047	0.0190805	0.0122625	Slc7a11/Zeb2	2													GO:0003281	GO:0003281	ventricular septum development	4/104	86/23210	0.000609318	0.00341218	0.00178413	Cxcr4/Prdm1/Cited2/Tgfbr1	4
1	Plcxd2	1.4035e-31	0.733072	0.065	0.042	2.80266e-27	Plcxd2		GO:0097709	GO:0097709	connective tissue replacement	2/182	11/23210	0.00321047	0.0190805	0.0122625	Klf6/Hif1a	2													GO:0015908	GO:0015908	fatty acid transport	4/104	86/23210	0.000609318	0.00341218	0.00178413	Il1b/Thbs1/Apoe/Fabp4	4
1	Med21	8.90236e-248	0.732747	0.448	0.309	1.77771e-243	Med21		GO:0098792	GO:0098792	xenophagy	2/182	11/23210	0.00321047	0.0190805	0.0122625	Tlr2/Ripk2	2													GO:0010959	GO:0010959	regulation of metal ion transport	8/104	421/23210	0.000619495	0.0034634	0.00181091	Pde4b/Cxcr4/Igf1/Sgk1/Icam1/Trem2/Lgals3/Ctnnb1	8
1	Crtc2	3.30765e-271	0.732613	0.344	0.203	6.60506e-267	Crtc2		GO:1990440	GO:1990440	positive regulation of transcription from RNA polymerase II promoter in response to endoplasmic reticulum stress	2/182	11/23210	0.00321047	0.0190805	0.0122625	Atf4/Ddit3	2													GO:0043270	GO:0043270	positive regulation of ion transport	7/104	322/23210	0.000623751	0.0034814	0.00182032	Il1b/Cxcr4/Sgk1/Apoe/Cebpb/Trem2/Lgals3	7
1	Sestd1	0	0.731747	0.435	0.273	0	Sestd1		GO:0071375	GO:0071375	cellular response to peptide hormone stimulus	7/182	244/23210	0.00321289	0.0190805	0.0122625	Gdf15/Nfkb1/Rela/Eif4ebp1/Trib3/Jak2/Rab10	7													GO:0010717	GO:0010717	regulation of epithelial to mesenchymal transition	4/104	87/23210	0.000636502	0.00354668	0.00185445	Il1b/Vegfa/Tgfbr1/Ctnnb1	4
1	Arrdc4	0	0.730626	0.474	0.297	0	Arrdc4		GO:1901215	GO:1901215	negative regulation of neuron death	7/182	244/23210	0.00321289	0.0190805	0.0122625	Slc7a11/Cpeb4/Tnfrsf1b/Atf4/Aars/Jak2/Hif1a	7													GO:0006816	GO:0006816	calcium ion transport	8/104	423/23210	0.000638943	0.00355439	0.00185848	Pde4b/Cxcr4/Igf1/Icam1/Gas6/Marcksl1/Lgals3/Ctnnb1	8
1	Apobr	1.07076e-218	0.730566	0.397	0.268	2.1382e-214	Apobr		GO:0045622	GO:0045622	regulation of T-helper cell differentiation	3/182	38/23210	0.00326997	0.0193554	0.0124392	Nlrp3/Malt1/Ripk2	3													GO:0007616	GO:0007616	long-term memory	3/104	38/23210	0.000657808	0.00363525	0.00190076	Egr1/Sgk1/Apoe	3
1	Zfp335os	2.67948e-11	0.728005	0.018	0.011	5.35065e-07	Zfp335os		GO:2000403	GO:2000403	positive regulation of lymphocyte migration	3/182	38/23210	0.00326997	0.0193554	0.0124392	Ccl4/Itga4/Adam17	3													GO:0014002	GO:0014002	astrocyte development	3/104	38/23210	0.000657808	0.00363525	0.00190076	Il1b/C5ar1/Trem2	3
1	Lrrc8d	0	0.727366	0.777	0.572	0	Lrrc8d		GO:1900046	GO:1900046	regulation of hemostasis	4/182	78/23210	0.00332194	0.0196306	0.012616	Plek/Syk/Pdgfb/Ptprj	4													GO:0046006	GO:0046006	regulation of activated T cell proliferation	3/104	38/23210	0.000657808	0.00363525	0.00190076	Tnfsf9/Igf1/Icosl	3
1	Phf13	7.47397e-152	0.726967	0.173	0.094	1.49248e-147	Phf13		GO:0038034	GO:0038034	signal transduction in absence of ligand	4/182	79/23210	0.00347801	0.0204518	0.0131438	Tnf/Bcl2a1b/Bcl2a1d/Itgav	4													GO:1904645	GO:1904645	response to amyloid-beta	3/104	38/23210	0.000657808	0.00363525	0.00190076	Igf1/Icam1/Trem2	3
1	Sde2	0	0.726706	0.616	0.408	0	Sde2		GO:0043525	GO:0043525	positive regulation of neuron apoptotic process	4/182	79/23210	0.00347801	0.0204518	0.0131438	Tnf/Ccl3/Atf4/Ddit3	4													GO:0035914	GO:0035914	skeletal muscle cell differentiation	4/104	88/23210	0.000664534	0.00365439	0.00191077	Egr1/Cited2/Btg2/Nr4a1	4
1	Pvr	1.23882e-195	0.725289	0.287	0.174	2.47381e-191	Pvr		GO:0097192	GO:0097192	extrinsic apoptotic signaling pathway in absence of ligand	4/182	79/23210	0.00347801	0.0204518	0.0131438	Tnf/Bcl2a1b/Bcl2a1d/Itgav	4													GO:0051492	GO:0051492	regulation of stress fiber assembly	4/104	88/23210	0.000664534	0.00365439	0.00191077	S1pr1/Sdc4/Tgfbr1/Gpr65	4
1	Batf2	1.93382e-25	0.724258	0.032	0.018	3.86165e-21	Batf2		GO:0032147	GO:0032147	activation of protein kinase activity	7/182	248/23210	0.00351298	0.0205769	0.0132242	Tnf/Gdf15/Malt1/Syk/Ripk2/Pdgfb/Jak2	7													GO:0070664	GO:0070664	negative regulation of leukocyte proliferation	4/104	88/23210	0.000664534	0.00365439	0.00191077	Prdm1/Gpnmb/Cebpb/Sdc4	4
1	Gm28424	6.85693e-11	0.723663	0.011	0.006	1.36926e-06	Gm28424		GO:0043062	GO:0043062	extracellular structure organization	8/182	315/23210	0.00351585	0.0205769	0.0132242	Tnf/Cflar/Sdc4/Tnfrsf1b/Plagl2/Nfkb2/Lcp1/Abca1	8													GO:0007204	GO:0007204	positive regulation of cytosolic calcium ion concentration	7/104	327/23210	0.000682978	0.00374968	0.00196059	Il1b/Cxcr4/S1pr1/Tgm2/C5ar1/Gpr65/Ccrl2	7
1	Gm28809	1.96448e-11	0.721569	0.019	0.012	3.92287e-07	Gm28809		GO:0006826	GO:0006826	iron ion transport	3/182	39/23210	0.00352223	0.0205769	0.0132242	Slc25a37/Slc11a2/Slc39a14	3													GO:0042742	GO:0042742	defense response to bacterium	8/104	428/23210	0.00068973	0.00377622	0.00197447	Tlr2/Nlrp3/Cebpb/C5ar1/Hmgb2/Trem2/Tnf/Bcl3	8
1	Strip1	1.63194e-215	0.721302	0.272	0.157	3.25882e-211	Strip1		GO:0046885	GO:0046885	regulation of hormone biosynthetic process	3/182	39/23210	0.00352223	0.0205769	0.0132242	Tnf/Nfkb1/Hif1a	3													GO:0006694	GO:0006694	steroid biosynthetic process	5/104	156/23210	0.000692774	0.00377622	0.00197447	Il1b/Egr1/Igf1/Apoe/Tnf	5
1	Ccdc71l	0	0.720977	0.88	0.699	0	Ccdc71l		GO:1905475	GO:1905475	regulation of protein localization to membrane	6/182	186/23210	0.0035485	0.0206967	0.0133012	Tnf/Sqstm1/Slc7a11/Lztfl1/Ezr/Camk2d	6													GO:0007596	GO:0007596	blood coagulation	5/104	156/23210	0.000692774	0.00377622	0.00197447	Gas6/Nfe2l2/Thbs1/Apoe/Entpd1	5
1	Pogk	0	0.720652	0.462	0.289	0	Pogk		GO:0010721	GO:0010721	negative regulation of cell development	9/182	387/23210	0.00358901	0.020899	0.0134312	Jag1/Sema4d/Stap1/Asap1/Foxp1/Rbpj/Id2/Kdm4a/Adam17	9													GO:0034249	GO:0034249	negative regulation of cellular amide metabolic process	5/104	156/23210	0.000692774	0.00377622	0.00197447	Zfp36/Igf1/Zfp36l1/Btg2/Apoe	5
1	Usp53	1.34699e-113	0.719731	0.178	0.107	2.6898e-109	Usp53		GO:0010923	GO:0010923	negative regulation of phosphatase activity	4/182	80/23210	0.003639	0.0210534	0.0135304	Tnf/Ppp1r15a/Spred1/Sema4d	4													GO:0031960	GO:0031960	response to corticosteroid	4/104	89/23210	0.000693431	0.00377622	0.00197447	Zfp36/Zfp36l1/Sgk1/Tnf	4
1	Vps37c	7.59922e-53	0.719586	0.06	0.032	1.51749e-48	Vps37c		GO:0043154	GO:0043154	negative regulation of cysteine-type endopeptidase activity involved in apoptotic process	4/182	80/23210	0.003639	0.0210534	0.0135304	Cflar/Bcl2a1d/Herpud1/Cd44	4													GO:0034976	GO:0034976	response to endoplasmic reticulum stress	6/104	237/23210	0.000701596	0.0038145	0.00199449	Bcl2l11/Nfe2l2/Thbs1/Cebpb/Ppp1r15a/Pmp22	6
1	4930440I19Rik	7.51945e-11	0.717171	0.013	0.008	1.50156e-06	4930440I19Rik		GO:0045682	GO:0045682	regulation of epidermis development	4/182	80/23210	0.003639	0.0210534	0.0135304	Tnf/Klf7/Mafg/Nab1	4													GO:2001024	GO:2001024	negative regulation of response to drug	3/104	39/23210	0.000710314	0.00385566	0.00201601	Nfe2l2/Entpd1/Tnf	3
1	Sertad1	2.97497e-271	0.716987	0.366	0.222	5.94071e-267	Sertad1		GO:0046209	GO:0046209	nitric oxide metabolic process	4/182	80/23210	0.003639	0.0210534	0.0135304	Tnf/Icam1/Tlr2/Jak2	4													GO:0010594	GO:0010594	regulation of endothelial cell migration	5/104	157/23210	0.000713046	0.00386425	0.0020205	Vegfa/Igf1/Nfe2l2/Thbs1/Apoe	5
1	Zbtb17	1.05079e-177	0.715714	0.218	0.123	2.09833e-173	Zbtb17		GO:0051188	GO:0051188	cofactor biosynthetic process	7/182	251/23210	0.00375172	0.0216706	0.0139271	Slc7a11/Nupr1/Slc2a6/Slc11a2/Nampt/Ncf1/Hif1a	7													GO:0006470	GO:0006470	protein dephosphorylation	6/104	238/23210	0.000717162	0.0038803	0.00202889	Dusp2/Nceh1/Dusp1/Dusp5/Ppp1r15a/Tnf	6
1	Pcgf3	1.3712e-279	0.714887	0.399	0.248	2.73815e-275	Pcgf3		GO:0002369	GO:0002369	T cell cytokine production	3/182	40/23210	0.00378608	0.021719	0.0139582	Nlrp3/Malt1/Tnfrsf1b	3													GO:0001558	GO:0001558	regulation of cell growth	8/104	431/23210	0.000721736	0.00389876	0.00203855	Cxcr4/Ifrd1/Vegfa/Igf1/Sgk1/Apoe/Tgfbr1/Cdkn1a	8
1	Pknox1	1.94984e-169	0.714163	0.266	0.164	3.89363e-165	Pknox1		GO:0030225	GO:0030225	macrophage differentiation	3/182	40/23210	0.00378608	0.021719	0.0139582	Tlr2/Id2/Spi1	3													GO:1903362	GO:1903362	regulation of cellular protein catabolic process	6/104	239/23210	0.000732995	0.00394469	0.00206256	Tnfaip3/Rnf19b/Apoe/Trib1/Trem2/N4bp1	6
1	Smcr8	2.46266e-305	0.712754	0.431	0.271	4.91769e-301	Smcr8		GO:0046633	GO:0046633	alpha-beta T cell proliferation	3/182	40/23210	0.00378608	0.021719	0.0139582	Cd44/Syk/Ripk2	3													GO:0007599	GO:0007599	hemostasis	5/104	158/23210	0.000733759	0.00394469	0.00206256	Gas6/Nfe2l2/Thbs1/Apoe/Entpd1	5
1	Cited2	0	0.712495	0.812	0.621	0	Cited2		GO:0110111	GO:0110111	negative regulation of animal organ morphogenesis	3/182	40/23210	0.00378608	0.021719	0.0139582	Tnf/Lims1/Bcor	3													GO:0050777	GO:0050777	negative regulation of immune response	5/104	158/23210	0.000733759	0.00394469	0.00206256	Tnfaip3/Irf1/Il7r/Lgals3/Tnf	5
1	Sf1	0	0.710806	0.762	0.545	0	Sf1		GO:0043367	GO:0043367	CD4-positive, alpha-beta T cell differentiation	4/182	81/23210	0.00380497	0.021719	0.0139582	Nlrp3/Malt1/Ripk2/Foxp1	4													GO:0001938	GO:0001938	positive regulation of endothelial cell proliferation	4/104	91/23210	0.000753874	0.00403906	0.0021119	Vegfa/Igf1/Nr4a1/Hmgb2	4
1	Mefv	7.90248e-155	0.710178	0.296	0.195	1.57805e-150	Mefv		GO:0050818	GO:0050818	regulation of coagulation	4/182	81/23210	0.00380497	0.021719	0.0139582	Plek/Syk/Pdgfb/Ptprj	4													GO:0045685	GO:0045685	regulation of glial cell differentiation	4/104	91/23210	0.000753874	0.00403906	0.0021119	Il1b/Cxcr4/Tlr2/Ctnnb1	4
1	Ankrd11	0	0.709629	0.799	0.647	0	Ankrd11		GO:0001731	GO:0001731	formation of translation preinitiation complex	2/182	12/23210	0.00383276	0.021719	0.0139582	Eif2s2/Denr	2													GO:0050817	GO:0050817	coagulation	5/104	159/23210	0.000754919	0.00403906	0.0021119	Gas6/Nfe2l2/Thbs1/Apoe/Entpd1	5
1	Ikzf1	0	0.709391	0.624	0.463	0	Ikzf1		GO:0014842	GO:0014842	regulation of skeletal muscle satellite cell proliferation	2/182	12/23210	0.00383276	0.021719	0.0139582	Cflar/Jak2	2													GO:0030225	GO:0030225	macrophage differentiation	3/104	40/23210	0.000765418	0.00408223	0.00213447	Vegfa/Tlr2/Trib1	3
1	Mocs1	1.7874e-205	0.70801	0.276	0.163	3.56926e-201	Mocs1		GO:0072124	GO:0072124	regulation of glomerular mesangial cell proliferation	2/182	12/23210	0.00383276	0.021719	0.0139582	Cflar/Pdgfb	2													GO:0050706	GO:0050706	regulation of interleukin-1 beta secretion	3/104	40/23210	0.000765418	0.00408223	0.00213447	Tnfaip3/Tlr2/Nlrp3	3
1	Lrrfip2	0	0.70668	0.67	0.463	0	Lrrfip2		GO:1900376	GO:1900376	regulation of secondary metabolite biosynthetic process	2/182	12/23210	0.00383276	0.021719	0.0139582	Slc7a11/Zeb2	2													GO:0014909	GO:0014909	smooth muscle cell migration	4/104	92/23210	0.000785451	0.00418244	0.00218687	Egr1/Igf1/Nfe2l2/Trib1	4
1	Mex3c	0	0.706226	0.445	0.28	0	Mex3c		GO:1902946	GO:1902946	protein localization to early endosome	2/182	12/23210	0.00383276	0.021719	0.0139582	Ezr/Dtx3l	2													GO:0046889	GO:0046889	positive regulation of lipid biosynthetic process	4/104	93/23210	0.000817951	0.00434173	0.00227016	Il1b/Igf1/Apoe/Tnf	4
1	Slc7a7	1.67203e-206	0.70611	0.384	0.255	3.33887e-202	Slc7a7		GO:1905668	GO:1905668	positive regulation of protein localization to endosome	2/182	12/23210	0.00383276	0.021719	0.0139582	Ezr/Dtx3l	2													GO:0051817	GO:0051817	modification of morphology or physiology of other organism involved in symbiotic interaction	4/104	93/23210	0.000817951	0.00434173	0.00227016	Bcl2l11/Tlr2/Apoe/Tnip1	4
1	Tjap1	1.01123e-106	0.705836	0.155	0.091	2.01932e-102	Tjap1		GO:0001841	GO:0001841	neural tube formation	5/182	132/23210	0.00389318	0.0219919	0.0141336	Sdc4/Vasp/Lmo4/Zeb2/Hif1a	5													GO:0002832	GO:0002832	negative regulation of response to biotic stimulus	3/104	41/23210	0.000823168	0.00434881	0.00227386	Tnfaip3/Prdm1/Trib1	3
1	Larp1	0	0.70398	0.793	0.604	0	Larp1		GO:0071887	GO:0071887	leukocyte apoptotic process	5/182	132/23210	0.00389318	0.0219919	0.0141336	Slc7a11/Cd44/Fcgr2b/Hif1a/Adam17	5													GO:0006509	GO:0006509	membrane protein ectodomain proteolysis	3/104	41/23210	0.000823168	0.00434881	0.00227386	Il1b/Apoe/Tnf	3
1	Cep85	5.82015e-124	0.703592	0.16	0.091	1.16223e-119	Cep85		GO:0035966	GO:0035966	response to topologically incorrect protein	5/182	133/23210	0.00402008	0.022673	0.0145713	Ppp1r15a/Herpud1/Atf4/Hspa9/Ddit3	5													GO:1905521	GO:1905521	regulation of macrophage migration	3/104	41/23210	0.000823168	0.00434881	0.00227386	Thbs1/C5ar1/Trem2	3
1	Zbtb21	5.78438e-237	0.700603	0.347	0.215	1.15508e-232	Zbtb21		GO:0021915	GO:0021915	neural tube development	6/182	191/23210	0.0040387	0.0227423	0.0146158	Sdc4/Vasp/Lmo4/Zeb2/Plxna2/Hif1a	6													GO:0009266	GO:0009266	response to temperature stimulus	5/104	163/23210	0.000844147	0.00445264	0.00232815	Pde4b/Cxcr4/Igf1/Ier5/Pmp22	5
1	Ak4	2.19412e-09	0.699701	0.023	0.016	4.38145e-05	Ak4		GO:0006509	GO:0006509	membrane protein ectodomain proteolysis	3/182	41/23210	0.00406166	0.0228	0.0146529	Tnf/Tnfrsf1b/Adam17	3													GO:0001570	GO:0001570	vasculogenesis	4/104	94/23210	0.00085139	0.0044698	0.00233712	Junb/Zfp36l1/Cited2/Ctnnb1	4
1	Mat2a	0	0.698936	0.875	0.728	0	Mat2a		GO:1900744	GO:1900744	regulation of p38MAPK cascade	3/182	41/23210	0.00406166	0.0228	0.0146529	Ezr/Ncf1/Sash1	3													GO:0070555	GO:0070555	response to interleukin-1	4/104	94/23210	0.00085139	0.0044698	0.00233712	Il1b/Egr1/Irf1/Cebpb	4
1	Il1b	0	0.697244	0.764	0.536	0	Il1b		GO:0007409	GO:0007409	axonogenesis	10/182	470/23210	0.00409856	0.0229712	0.0147629	Nrp2/Klf7/Vasp/Sema4d/Foxp1/Zeb2/Plxna2/Eif4g2/Itga4/Rab10	10													GO:1902882	GO:1902882	regulation of response to oxidative stress	4/104	94/23210	0.00085139	0.0044698	0.00233712	Nfe2l2/Mcl1/Ctnnb1/Tnf	4
1	Pdzd8	1.67001e-291	0.695784	0.494	0.336	3.33484e-287	Pdzd8		GO:1904375	GO:1904375	regulation of protein localization to cell periphery	5/182	134/23210	0.00414991	0.023199	0.0149093	Tnf/Sqstm1/Lztfl1/Ezr/Camk2d	5													GO:0031330	GO:0031330	negative regulation of cellular catabolic process	6/104	247/23210	0.000869619	0.00455838	0.00238344	Tnfaip3/Zfp36/Vegfa/Mcl1/Trem2/N4bp1	6
1	Fam221a	2.38158e-19	0.695169	0.017	0.009	4.75577e-15	Fam221a		GO:0030203	GO:0030203	glycosaminoglycan metabolic process	4/182	83/23210	0.00415215	0.023199	0.0149093	Nfkb1/Cd44/Pdgfb/Dse	4													GO:0002315	GO:0002315	marginal zone B cell differentiation	2/104	10/23210	0.000874115	0.0045606	0.0023846	Tnfaip3/Bcl3	2
1	Neto2	2.53055e-09	0.694347	0.018	0.012	5.05326e-05	Neto2		GO:0043434	GO:0043434	response to peptide hormone	8/182	324/23210	0.00416268	0.0232217	0.0149239	Gdf15/Nfkb1/Rela/Eif4ebp1/Trib3/Sesn2/Jak2/Rab10	8													GO:0031620	GO:0031620	regulation of fever generation	2/104	10/23210	0.000874115	0.0045606	0.0023846	Il1b/Tnf	2
1	Mex3d	2.66593e-206	0.692031	0.248	0.139	5.32359e-202	Mex3d		GO:0070838	GO:0070838	divalent metal ion transport	10/182	472/23210	0.00422155	0.0235135	0.0151115	Ccl4/Icam1/Marcksl1/Pdgfb/Orai2/Ddit3/Slc11a2/Itgav/Slc39a14/Camk2d	10													GO:1902947	GO:1902947	regulation of tau-protein kinase activity	2/104	10/23210	0.000874115	0.0045606	0.0023846	Egr1/C5ar1	2
1	Ccdc88b	1.87143e-298	0.68988	0.479	0.318	3.73706e-294	Ccdc88b		GO:0045598	GO:0045598	regulation of fat cell differentiation	5/182	135/23210	0.00428271	0.0237803	0.0152829	Tnf/Jag1/Ddit3/Id2/Trib3	5													GO:0032768	GO:0032768	regulation of monooxygenase activity	3/104	42/23210	0.000883616	0.0045959	0.00240306	Il1b/Apoe/Tnf	3
1	Pnrc1	0	0.689486	0.883	0.695	0	Pnrc1		GO:1903364	GO:1903364	positive regulation of cellular protein catabolic process	5/182	135/23210	0.00428271	0.0237803	0.0152829	Herpud1/Nupr1/Rnf19a/Ezr/Trib3	5													GO:2000826	GO:2000826	regulation of heart morphogenesis	3/104	42/23210	0.000883616	0.0045959	0.00240306	Pim1/Tgfbr1/Ctnnb1	3
1	Mafk	6.77537e-249	0.688061	0.306	0.176	1.35297e-244	Mafk		GO:0003151	GO:0003151	outflow tract morphogenesis	4/182	84/23210	0.0043335	0.0238544	0.0153305	Nrp2/Jag1/Rbpj/Hif1a	4													GO:0046425	GO:0046425	regulation of JAK-STAT cascade	5/104	165/23210	0.000891602	0.00462312	0.00241729	Socs3/Irf1/Igf1/Tnf/Bcl3	5
1	Baz2b	0	0.687536	0.593	0.433	0	Baz2b		GO:0045913	GO:0045913	positive regulation of carbohydrate metabolic process	4/182	84/23210	0.0043335	0.0238544	0.0153305	Nfkb1/Pdgfb/Dyrk2/Hif1a	4													GO:0051017	GO:0051017	actin filament bundle assembly	5/104	165/23210	0.000891602	0.00462312	0.00241729	Marcks/S1pr1/Sdc4/Tgfbr1/Gpr65	5
1	B4galt5	0	0.685603	0.648	0.438	0	B4galt5		GO:2001057	GO:2001057	reactive nitrogen species metabolic process	4/182	84/23210	0.0043335	0.0238544	0.0153305	Tnf/Icam1/Tlr2/Jak2	4													GO:0007200	GO:0007200	phospholipase C-activating G protein-coupled receptor signaling pathway	4/104	96/23210	0.00092114	0.00476892	0.00249352	S1pr1/Tgm2/C5ar1/Gpr65	4
1	Fastkd3	7.67394e-128	0.685552	0.244	0.159	1.53241e-123	Fastkd3		GO:0034198	GO:0034198	cellular response to amino acid starvation	3/182	42/23210	0.00434915	0.0238544	0.0153305	Cdkn1a/Atf4/Sesn2	3													GO:0060541	GO:0060541	respiratory system development	6/104	251/23210	0.000944902	0.00487926	0.00255122	Vegfa/Igf1/Errfi1/Wwp1/Ctnnb1/Tnf	6
1	Gtf2b	0	0.685336	0.669	0.469	0	Gtf2b		GO:0097178	GO:0097178	ruffle assembly	3/182	42/23210	0.00434915	0.0238544	0.0153305	Icam1/Stap1/Snx10	3													GO:0048246	GO:0048246	macrophage chemotaxis	3/104	43/23210	0.000946809	0.00487926	0.00255122	Thbs1/C5ar1/Lgals3	3
1	Gja1	2.86382e-57	0.678402	0.076	0.043	5.71875e-53	Gja1		GO:2000826	GO:2000826	regulation of heart morphogenesis	3/182	42/23210	0.00434915	0.0238544	0.0153305	Pim1/Jag1/Rbpj	3													GO:0070232	GO:0070232	regulation of T cell apoptotic process	3/104	43/23210	0.000946809	0.00487926	0.00255122	Il7r/Lgals3/Nfkbid	3
1	Eea1	0	0.678139	0.9	0.75	0	Eea1		GO:0006006	GO:0006006	glucose metabolic process	6/182	194/23210	0.00435591	0.0238544	0.0153305	Tnf/Atf4/Nfe2l1/Dyrk2/Sesn2/Hif1a	6													GO:0010595	GO:0010595	positive regulation of endothelial cell migration	4/104	97/23210	0.000957481	0.0049267	0.00257602	Vegfa/Igf1/Nfe2l2/Thbs1	4
1	Cpd	0	0.677723	0.989	0.901	0	Cpd		GO:0030308	GO:0030308	negative regulation of cell growth	6/182	194/23210	0.00435591	0.0238544	0.0153305	Cdkn1a/Osgin2/Sema4d/Ptprj/Foxp1/Sesn2	6													GO:0061572	GO:0061572	actin filament bundle organization	5/104	168/23210	0.000966474	0.00496077	0.00259384	Marcks/S1pr1/Sdc4/Tgfbr1/Gpr65	5
1	Slc7a8	0	0.676556	0.808	0.592	0	Slc7a8		GO:0031669	GO:0031669	cellular response to nutrient levels	6/182	194/23210	0.00435591	0.0238544	0.0153305	Cdkn1a/Pim1/Cpeb4/Atf4/Asns/Sesn2	6													GO:0050808	GO:0050808	synapse organization	8/104	451/23210	0.000967055	0.00496077	0.00259384	Tlr2/Cadm1/Apoe/C5ar1/Trem2/Ctnnb1/Pmp22/Tnf	8
1	Pwp1	7.40083e-134	0.674743	0.257	0.168	1.47787e-129	Pwp1		GO:0072511	GO:0072511	divalent inorganic cation transport	10/182	475/23210	0.00441149	0.024122	0.0155025	Ccl4/Icam1/Marcksl1/Pdgfb/Orai2/Ddit3/Slc11a2/Itgav/Slc39a14/Camk2d	10													GO:0070227	GO:0070227	lymphocyte apoptotic process	4/104	98/23210	0.000994821	0.00509542	0.00266424	Bcl2l11/Il7r/Lgals3/Nfkbid	4
1	Dnaja2	0	0.674205	0.89	0.74	0	Dnaja2		GO:0002706	GO:0002706	regulation of lymphocyte mediated immunity	6/182	195/23210	0.00446562	0.0241618	0.0155281	Tnf/Nlrp3/Malt1/Cd40/Tnfrsf1b/Fcgr2b	6													GO:0001569	GO:0001569	branching involved in blood vessel morphogenesis	3/104	44/23210	0.0010128	0.00514825	0.00269187	Cxcr4/Vegfa/Ctnnb1	3
1	Slc24a3	2.73106e-12	0.671051	0.012	0.006	5.45365e-08	Slc24a3		GO:0002674	GO:0002674	negative regulation of acute inflammatory response	2/182	13/23210	0.00450635	0.0241618	0.0155281	Nlrp3/Fcgr2b	2													GO:0003156	GO:0003156	regulation of animal organ formation	3/104	44/23210	0.0010128	0.00514825	0.00269187	Pim1/Cited2/Ctnnb1	3
1	Ccdc93	7.64772e-223	0.67101	0.356	0.227	1.52717e-218	Ccdc93		GO:0014841	GO:0014841	skeletal muscle satellite cell proliferation	2/182	13/23210	0.00450635	0.0241618	0.0155281	Cflar/Jak2	2													GO:0043124	GO:0043124	negative regulation of I-kappaB kinase/NF-kappaB signaling	3/104	44/23210	0.0010128	0.00514825	0.00269187	Tnfaip3/Nfkbid/Tnip1	3
1	Htra1	1.04184e-32	0.670224	0.056	0.034	2.08046e-28	Htra1		GO:0061318	GO:0061318	renal filtration cell differentiation	2/182	13/23210	0.00450635	0.0241618	0.0155281	Jag1/Notch2	2													GO:0050918	GO:0050918	positive chemotaxis	3/104	44/23210	0.0010128	0.00514825	0.00269187	Vegfa/S1pr1/Lgals3	3
1	Socs3	0	0.668896	0.595	0.44	0	Socs3		GO:0061418	GO:0061418	regulation of transcription from RNA polymerase II promoter in response to hypoxia	2/182	13/23210	0.00450635	0.0241618	0.0155281	Rbpj/Hif1a	2													GO:0071385	GO:0071385	cellular response to glucocorticoid stimulus	3/104	44/23210	0.0010128	0.00514825	0.00269187	Zfp36/Zfp36l1/Sgk1	3
1	Rc3h1	0	0.668541	0.647	0.443	0	Rc3h1		GO:0072110	GO:0072110	glomerular mesangial cell proliferation	2/182	13/23210	0.00450635	0.0241618	0.0155281	Cflar/Pdgfb	2													GO:0097237	GO:0097237	cellular response to toxic substance	5/104	170/23210	0.00101892	0.00517157	0.00270406	Tnfaip3/Egr1/Nfe2l2/Kdm6b/Tnf	5
1	4833418N02Rik	3.68058e-46	0.667763	0.051	0.027	7.34975e-42	4833418N02Rik		GO:0072112	GO:0072112	glomerular visceral epithelial cell differentiation	2/182	13/23210	0.00450635	0.0241618	0.0155281	Jag1/Notch2	2													GO:0034330	GO:0034330	cell junction organization	6/104	255/23210	0.00102511	0.00518731	0.00271228	Vegfa/Sdc4/Tgfbr1/Ctnnb1/Pmp22/Tnf	6
1	Bbc3	2.62703e-97	0.667723	0.162	0.1	5.24592e-93	Bbc3		GO:0072311	GO:0072311	glomerular epithelial cell differentiation	2/182	13/23210	0.00450635	0.0241618	0.0155281	Jag1/Notch2	2													GO:0110053	GO:0110053	regulation of actin filament organization	6/104	255/23210	0.00102511	0.00518731	0.00271228	Icam1/Tlr2/S1pr1/Sdc4/Tgfbr1/Gpr65	6
1	Ndel1	0	0.667604	0.783	0.579	0	Ndel1		GO:0090085	GO:0090085	regulation of protein deubiquitination	2/182	13/23210	0.00450635	0.0241618	0.0155281	Tnip1/Tank	2													GO:0032755	GO:0032755	positive regulation of interleukin-6 production	4/104	99/23210	0.00103317	0.00522024	0.0027295	Tnfsf9/Il1b/Tlr2/Tnf	4
1	Map4k4	0	0.666771	0.765	0.59	0	Map4k4		GO:0090193	GO:0090193	positive regulation of glomerulus development	2/182	13/23210	0.00450635	0.0241618	0.0155281	Cflar/Pdgfb	2													GO:0043271	GO:0043271	negative regulation of ion transport	5/104	171/23210	0.00104593	0.00527674	0.00275905	Il1b/Icam1/Thbs1/Entpd1/Tnf	5
1	Lrrc8b	6.30613e-144	0.665349	0.228	0.139	1.25927e-139	Lrrc8b		GO:0090594	GO:0090594	inflammatory response to wounding	2/182	13/23210	0.00450635	0.0241618	0.0155281	Cd44/Hif1a	2													GO:0002676	GO:0002676	regulation of chronic inflammatory response	2/104	11/23210	0.00106524	0.00530253	0.00277253	Tnfaip3/Tnf	2
1	Myef2	6.74157e-163	0.66478	0.251	0.153	1.34622e-158	Myef2		GO:1902285	GO:1902285	semaphorin-plexin signaling pathway involved in neuron projection guidance	2/182	13/23210	0.00450635	0.0241618	0.0155281	Nrp2/Plxna2	2													GO:0003263	GO:0003263	cardioblast proliferation	2/104	11/23210	0.00106524	0.00530253	0.00277253	Pim1/Ctnnb1	2
1	Itga5	0	0.663795	0.713	0.53	0	Itga5		GO:1905666	GO:1905666	regulation of protein localization to endosome	2/182	13/23210	0.00450635	0.0241618	0.0155281	Ezr/Dtx3l	2													GO:0014010	GO:0014010	Schwann cell proliferation	2/104	11/23210	0.00106524	0.00530253	0.00277253	Ctnnb1/Pmp22	2
1	Mafg	0	0.66189	0.909	0.752	0	Mafg		GO:0032606	GO:0032606	type I interferon production	4/182	85/23210	0.00452013	0.0241635	0.0155292	Acod1/Tlr2/Syk/G3bp1	4													GO:0031392	GO:0031392	regulation of prostaglandin biosynthetic process	2/104	11/23210	0.00106524	0.00530253	0.00277253	Il1b/Fabp5	2
1	Bclaf3	1.06202e-60	0.661808	0.104	0.064	2.12074e-56	Bclaf3		GO:0034333	GO:0034333	adherens junction assembly	4/182	85/23210	0.00452013	0.0241635	0.0155292	Sdc4/Lims1/Ptprj/Itgav	4													GO:0032490	GO:0032490	detection of molecule of bacterial origin	2/104	11/23210	0.00106524	0.00530253	0.00277253	Tlr2/Trem2	2
1	Fam133b	3.79981e-235	0.660363	0.431	0.291	7.58785e-231	Fam133b		GO:0048588	GO:0048588	developmental cell growth	7/182	260/23210	0.00454238	0.0242463	0.0155824	Nrp2/Sema4d/Foxp1/Zeb2/Eif4g2/Itga4/Camk2d	7													GO:0042090	GO:0042090	interleukin-12 biosynthetic process	2/104	11/23210	0.00106524	0.00530253	0.00277253	Irf1/Rel	2
1	Nab2	1.9159e-133	0.660249	0.275	0.182	3.82587e-129	Nab2		GO:0002456	GO:0002456	T cell mediated immunity	5/182	137/23210	0.00455735	0.0242901	0.0156106	Nlrp3/Icam1/Malt1/Tnfrsf1b/Jag1	5													GO:0042368	GO:0042368	vitamin D biosynthetic process	2/104	11/23210	0.00106524	0.00530253	0.00277253	Il1b/Tnf	2
1	Ggct	2.92443e-94	0.659203	0.154	0.094	5.83978e-90	Ggct		GO:0051048	GO:0051048	negative regulation of secretion	7/182	261/23210	0.00463744	0.0246304	0.0158293	Tnf/Nlrp3/Tnfrsf1b/Rab11fip1/Klf7/Ezr/Rap1b	7													GO:0045075	GO:0045075	regulation of interleukin-12 biosynthetic process	2/104	11/23210	0.00106524	0.00530253	0.00277253	Irf1/Rel	2
1	Pofut2	0	0.658244	0.526	0.356	0	Pofut2		GO:0006024	GO:0006024	glycosaminoglycan biosynthetic process	3/182	43/23210	0.00464867	0.0246304	0.0158293	Nfkb1/Pdgfb/Dse	3													GO:0045602	GO:0045602	negative regulation of endothelial cell differentiation	2/104	11/23210	0.00106524	0.00530253	0.00277253	Vegfa/Tgfbr1	2
1	Mndal	8.172e-82	0.655252	0.211	0.146	1.63187e-77	Mndal		GO:0048246	GO:0048246	macrophage chemotaxis	3/182	43/23210	0.00464867	0.0246304	0.0158293	Ccl3/Stap1/Ptprj	3													GO:0002702	GO:0002702	positive regulation of production of molecular mediator of immune response	4/104	100/23210	0.00107255	0.00530549	0.00277408	Il1b/Tlr2/Cd28/Nlrp3	4
1	Ghitm	0	0.65507	0.916	0.781	0	Ghitm		GO:1901031	GO:1901031	regulation of response to reactive oxygen species	3/182	43/23210	0.00464867	0.0246304	0.0158293	Tnf/Foxp1/Sesn2	3													GO:0030593	GO:0030593	neutrophil chemotaxis	4/104	100/23210	0.00107255	0.00530549	0.00277408	Il1b/Pde4b/C5ar1/Lgals3	4
1	Rtn2	4.56942e-30	0.653939	0.043	0.025	9.12468e-26	Rtn2		GO:0007044	GO:0007044	cell-substrate junction assembly	4/182	86/23210	0.00471209	0.0249296	0.0160216	Sdc4/Lims1/Ptprj/Itgav	4													GO:0045778	GO:0045778	positive regulation of ossification	4/104	100/23210	0.00107255	0.00530549	0.00277408	Vegfa/Igf1/Cebpb/Ctnnb1	4
1	Pspc1	7.50144e-216	0.653735	0.313	0.191	1.49796e-211	Pspc1		GO:2000117	GO:2000117	negative regulation of cysteine-type endopeptidase activity	4/182	87/23210	0.00490946	0.0259356	0.016668	Cflar/Bcl2a1d/Herpud1/Cd44	4													GO:0110020	GO:0110020	regulation of actomyosin structure organization	4/104	100/23210	0.00107255	0.00530549	0.00277408	S1pr1/Sdc4/Tgfbr1/Gpr65	4
1	Pcm1	1.38832e-238	0.653059	0.479	0.344	2.77234e-234	Pcm1		GO:0001649	GO:0001649	osteoblast differentiation	6/182	199/23210	0.00492495	0.025941	0.0166715	Tnf/Fam20c/Jag1/Sema4d/Clec5a/Id2	6													GO:0001961	GO:0001961	positive regulation of cytokine-mediated signaling pathway	3/104	45/23210	0.00108162	0.00530549	0.00277408	Cxcr4/Gas6/Trem2	3
1	Eif1	0	0.652788	0.995	0.964	0	Eif1		GO:0050679	GO:0050679	positive regulation of epithelial cell proliferation	6/182	199/23210	0.00492495	0.025941	0.0166715	Cflar/Pdgfb/Foxp1/Itga4/Notch2/Adam17	6													GO:0031952	GO:0031952	regulation of protein autophosphorylation	3/104	45/23210	0.00108162	0.00530549	0.00277408	Vegfa/Errfi1/Gpnmb	3
1	Mob3b	4.3756e-57	0.652536	0.141	0.096	8.73763e-53	Mob3b		GO:0032881	GO:0032881	regulation of polysaccharide metabolic process	3/182	44/23210	0.00496038	0.026013	0.0167178	Nfkb1/Pdgfb/Dyrk2	3													GO:0032814	GO:0032814	regulation of natural killer cell activation	3/104	45/23210	0.00108162	0.00530549	0.00277408	Prdm1/Irf1/Gas6	3
1	2010109A12Rik	3.24326e-22	0.652477	0.02	0.01	6.47647e-18	2010109A12Rik		GO:0050919	GO:0050919	negative chemotaxis	3/182	44/23210	0.00496038	0.026013	0.0167178	Nrp2/Sema4d/Itgav	3													GO:0042987	GO:0042987	amyloid precursor protein catabolic process	3/104	45/23210	0.00108162	0.00530549	0.00277408	Igf1/Apoe/Tnf	3
1	Pstpip2	6.18347e-28	0.652405	0.059	0.038	1.23478e-23	Pstpip2		GO:0070527	GO:0070527	platelet aggregation	3/182	44/23210	0.00496038	0.026013	0.0167178	Plek/Slc7a11/Syk	3													GO:0050974	GO:0050974	detection of mechanical stimulus involved in sensory perception	3/104	45/23210	0.00108162	0.00530549	0.00277408	Cxcr4/Igf1/Tnf	3
1	Stat4	3.20842e-14	0.651876	0.018	0.01	6.40689e-10	Stat4		GO:0002824	GO:0002824	positive regulation of adaptive immune response based on somatic recombination of immune receptors built from immunoglobulin superfamily domains	5/182	140/23210	0.00499251	0.0261432	0.0168015	Tnf/Nlrp3/Malt1/Cd40/Ripk2	5													GO:0060135	GO:0060135	maternal process involved in female pregnancy	3/104	45/23210	0.00108162	0.00530549	0.00277408	Prdm1/Junb/Cited2	3
1	Ccl5	4.62046e-108	0.650946	0.251	0.169	9.2266e-104	Ccl5		GO:0008015	GO:0008015	blood circulation	10/182	484/23210	0.00502208	0.0262597	0.0168764	Tnf/Ccl4/Icam1/Pdgfb/Ptprj/Id2/Nampt/Jak2/Hif1a/Camk2d	10													GO:0055024	GO:0055024	regulation of cardiac muscle tissue development	4/104	101/23210	0.00111297	0.00545129	0.00285032	Igf1/Pim1/Cited2/Tgfbr1	4
1	Stam2	1.94973e-298	0.649675	0.484	0.323	3.89341e-294	Stam2		GO:0001933	GO:0001933	negative regulation of protein phosphorylation	9/182	408/23210	0.00505074	0.0263712	0.016948	Cdkn1a/Ppp1r15a/Tnip1/Spred1/Sema4d/Gnaq/Ptprj/Ezr/Trib3	9													GO:0048588	GO:0048588	developmental cell growth	6/104	260/23210	0.00113262	0.00553946	0.00289642	Cxcr4/Ifrd1/Vegfa/Igf1/Apoe/Ctnnb1	6
1	Map4k3	0	0.648958	0.601	0.393	0	Map4k3		GO:0061041	GO:0061041	regulation of wound healing	5/182	141/23210	0.00514389	0.0268185	0.0172355	Cdkn1a/Plek/Syk/Pdgfb/Ptprj	5													GO:0048536	GO:0048536	spleen development	3/104	46/23210	0.00115334	0.00559734	0.00292668	Bcl2l11/Cited2/Bcl3	3
1	Klf13	0	0.64873	0.844	0.701	0	Klf13		GO:0006909	GO:0006909	phagocytosis	8/182	336/23210	0.00516365	0.0268789	0.0172743	Tnf/Tlr2/Syk/Fcgr2b/Stap1/Ptprj/Itgav/Abca1	8													GO:0050798	GO:0050798	activated T cell proliferation	3/104	46/23210	0.00115334	0.00559734	0.00292668	Tnfsf9/Igf1/Icosl	3
1	Clcn5	2.54765e-251	0.648726	0.453	0.306	5.0874e-247	Clcn5		GO:0030213	GO:0030213	hyaluronan biosynthetic process	2/182	14/23210	0.00523041	0.0268789	0.0172743	Nfkb1/Pdgfb	2													GO:0071384	GO:0071384	cellular response to corticosteroid stimulus	3/104	46/23210	0.00115334	0.00559734	0.00292668	Zfp36/Zfp36l1/Sgk1	3
1	Slc25a17	5.79057e-189	0.648144	0.342	0.223	1.15632e-184	Slc25a17		GO:0034116	GO:0034116	positive regulation of heterotypic cell-cell adhesion	2/182	14/23210	0.00523041	0.0268789	0.0172743	Tnf/Cd44	2													GO:0072604	GO:0072604	interleukin-6 secretion	3/104	46/23210	0.00115334	0.00559734	0.00292668	Il1b/Gas6/Tnf	3
1	Gabpb1	4.91108e-154	0.648007	0.207	0.12	9.80693e-150	Gabpb1		GO:0042362	GO:0042362	fat-soluble vitamin biosynthetic process	2/182	14/23210	0.00523041	0.0268789	0.0172743	Tnf/Nfkb1	2													GO:0090279	GO:0090279	regulation of calcium ion import	3/104	46/23210	0.00115334	0.00559734	0.00292668	Cxcr4/Lgals3/Ctnnb1	3
1	Pcf11	6.13469e-282	0.647925	0.526	0.371	1.22504e-277	Pcf11		GO:0044546	GO:0044546	NLRP3 inflammasome complex assembly	2/182	14/23210	0.00523041	0.0268789	0.0172743	Nlrp3/Gbp5	2													GO:1902106	GO:1902106	negative regulation of leukocyte differentiation	4/104	102/23210	0.00115445	0.00559734	0.00292668	Irf1/Trib1/Ctnnb1/Nfkbid	4
1	Ppp1r15b	0	0.647369	0.681	0.483	0	Ppp1r15b		GO:0045346	GO:0045346	regulation of MHC class II biosynthetic process	2/182	14/23210	0.00523041	0.0268789	0.0172743	Spi1/Jak2	2													GO:0048705	GO:0048705	skeletal system morphogenesis	6/104	262/23210	0.00117797	0.00570314	0.002982	Vegfa/Cited2/Thbs1/Tgfbr1/Ctnnb1/Csrnp1	6
1	Impact	0	0.646486	0.687	0.536	0	Impact		GO:0045647	GO:0045647	negative regulation of erythrocyte differentiation	2/182	14/23210	0.00523041	0.0268789	0.0172743	Hspa9/Klf13	2													GO:0002705	GO:0002705	positive regulation of leukocyte mediated immunity	5/104	176/23210	0.00118899	0.00573996	0.00300125	Il1b/Cadm1/Cd28/Nlrp3/Tnf	5
1	Fbrs	1.8097e-298	0.645582	0.51	0.348	3.61378e-294	Fbrs		GO:0070486	GO:0070486	leukocyte aggregation	2/182	14/23210	0.00523041	0.0268789	0.0172743	Cd44/Sema4d	2													GO:0016202	GO:0016202	regulation of striated muscle tissue development	5/104	176/23210	0.00118899	0.00573996	0.00300125	Igf1/Pim1/Cited2/Tgfbr1/Ctnnb1	5
1	Creb3l4	1.8218e-12	0.644961	0.015	0.009	3.63796e-08	Creb3l4		GO:0098712	GO:0098712	L-glutamate import across plasma membrane	2/182	14/23210	0.00523041	0.0268789	0.0172743	Tnf/Slc7a11	2													GO:0009408	GO:0009408	response to heat	4/104	103/23210	0.001197	0.00574561	0.0030042	Pde4b/Igf1/Ier5/Pmp22	4
1	Nod1	5.96001e-62	0.644959	0.085	0.048	1.19015e-57	Nod1		GO:1902931	GO:1902931	negative regulation of alcohol biosynthetic process	2/182	14/23210	0.00523041	0.0268789	0.0172743	Plek/Nfkb1	2													GO:0030038	GO:0030038	contractile actin filament bundle assembly	4/104	103/23210	0.001197	0.00574561	0.0030042	S1pr1/Sdc4/Tgfbr1/Gpr65	4
1	Fgd3	1.90925e-172	0.644363	0.33	0.218	3.81259e-168	Fgd3		GO:0050768	GO:0050768	negative regulation of neurogenesis	8/182	337/23210	0.0052547	0.0269651	0.0173297	Jag1/Sema4d/Stap1/Asap1/Rbpj/Id2/Kdm4a/Adam17	8													GO:0032231	GO:0032231	regulation of actin filament bundle assembly	4/104	103/23210	0.001197	0.00574561	0.0030042	S1pr1/Sdc4/Tgfbr1/Gpr65	4
1	Sars	0	0.64358	0.714	0.552	0	Sars		GO:0001961	GO:0001961	positive regulation of cytokine-mediated signaling pathway	3/182	45/23210	0.00528441	0.0270402	0.017378	Ripk2/Casp4/Adam17	3													GO:0043149	GO:0043149	stress fiber assembly	4/104	103/23210	0.001197	0.00574561	0.0030042	S1pr1/Sdc4/Tgfbr1/Gpr65	4
1	Tiparp	0	0.642862	0.61	0.435	0	Tiparp		GO:0071526	GO:0071526	semaphorin-plexin signaling pathway	3/182	45/23210	0.00528441	0.0270402	0.017378	Nrp2/Sema4d/Plxna2	3													GO:0003197	GO:0003197	endocardial cushion development	3/104	47/23210	0.00122799	0.00586085	0.00306446	Cited2/Thbs1/Tgfbr1	3
1	Agfg1	0	0.641199	0.639	0.466	0	Agfg1		GO:0045667	GO:0045667	regulation of osteoblast differentiation	5/182	142/23210	0.00529849	0.0270736	0.0173994	Tnf/Fam20c/Jag1/Sema4d/Id2	5													GO:0010718	GO:0010718	positive regulation of epithelial to mesenchymal transition	3/104	47/23210	0.00122799	0.00586085	0.00306446	Il1b/Tgfbr1/Ctnnb1	3
1	Phtf2	1.13036e-149	0.640934	0.249	0.155	2.25721e-145	Phtf2		GO:0000041	GO:0000041	transition metal ion transport	4/182	89/23210	0.0053207	0.0271484	0.0174475	Slc31a2/Slc25a37/Slc11a2/Slc39a14	4													GO:0050702	GO:0050702	interleukin-1 beta secretion	3/104	47/23210	0.00122799	0.00586085	0.00306446	Tnfaip3/Tlr2/Nlrp3	3
1	Lcp1	0	0.640598	0.997	0.976	0	Lcp1		GO:0055074	GO:0055074	calcium ion homeostasis	10/182	489/23210	0.00538891	0.0274574	0.0176461	Ccl3/Marcksl1/Cd40/Herpud1/Atf4/Snx10/Ddit3/Itgav/Jak2/Camk2d	10													GO:2001239	GO:2001239	regulation of extrinsic apoptotic signaling pathway in absence of ligand	3/104	47/23210	0.00122799	0.00586085	0.00306446	Il1b/Mcl1/Tnf	3
1	Gna13	0	0.639301	0.929	0.802	0	Gna13		GO:0003018	GO:0003018	vascular process in circulatory system	6/182	203/23210	0.00541811	0.027567	0.0177166	Tnf/Ccl4/Icam1/Pdgfb/Ptprj/Hif1a	6													GO:0010951	GO:0010951	negative regulation of endopeptidase activity	5/104	178/23210	0.00125009	0.00594104	0.00310639	Vegfa/Igf1/Gas6/Thbs1/Nr4a1	5
1	Nab1	0	0.639103	0.842	0.66	0	Nab1		GO:0009267	GO:0009267	cellular response to starvation	5/182	143/23210	0.00545635	0.0276831	0.0177911	Cdkn1a/Cpeb4/Atf4/Asns/Sesn2	5													GO:0043524	GO:0043524	negative regulation of neuron apoptotic process	5/104	178/23210	0.00125009	0.00594104	0.00310639	Vegfa/Btg2/Apoe/Cebpb/C5ar1	5
1	Fam13b	2.41935e-131	0.638905	0.219	0.135	4.8312e-127	Fam13b		GO:0010634	GO:0010634	positive regulation of epithelial cell migration	5/182	143/23210	0.00545635	0.0276831	0.0177911	Cd40/Pdgfb/Hif1a/Adam17/Sash1	5													GO:0061136	GO:0061136	regulation of proteasomal protein catabolic process	5/104	178/23210	0.00125009	0.00594104	0.00310639	Rnf19b/Apoe/Trib1/Trem2/N4bp1	5
1	Gm11696	2.65695e-46	0.638059	0.069	0.04	5.30567e-42	Gm11696		GO:0042770	GO:0042770	signal transduction in response to DNA damage	4/182	90/23210	0.00553469	0.0279446	0.0179592	Cdkn1a/Cd44/Spred1/Sesn2	4													GO:0003264	GO:0003264	regulation of cardioblast proliferation	2/104	12/23210	0.00127456	0.00598952	0.00313174	Pim1/Ctnnb1	2
1	Tnip3	0	0.637087	0.705	0.526	0	Tnip3		GO:0045833	GO:0045833	negative regulation of lipid metabolic process	4/182	90/23210	0.00553469	0.0279446	0.0179592	Tnf/Nfkb1/Pdgfb/Trib3	4													GO:0010749	GO:0010749	regulation of nitric oxide mediated signal transduction	2/104	12/23210	0.00127456	0.00598952	0.00313174	Vegfa/Thbs1	2
1	Plcl2	3.32582e-144	0.637013	0.246	0.154	6.64134e-140	Plcl2		GO:0001666	GO:0001666	response to hypoxia	6/182	204/23210	0.00554686	0.0279446	0.0179592	Eif4ebp1/Rbpj/Slc11a2/Hif1a/Camk2d/Adam17	6													GO:0032825	GO:0032825	positive regulation of natural killer cell differentiation	2/104	12/23210	0.00127456	0.00598952	0.00313174	Irf1/Gas6	2
1	Zfp275	4.04072e-173	0.636668	0.25	0.149	8.06892e-169	Zfp275		GO:0007160	GO:0007160	cell-matrix adhesion	6/182	204/23210	0.00554686	0.0279446	0.0179592	Sdc4/Lims1/Jag1/Ptprj/Itgav/Itga4	6													GO:0045086	GO:0045086	positive regulation of interleukin-2 biosynthetic process	2/104	12/23210	0.00127456	0.00598952	0.00313174	Il1b/Cd28	2
1	Ip6k2	7.9314e-51	0.636615	0.084	0.051	1.58382e-46	Ip6k2		GO:1904018	GO:1904018	positive regulation of vasculature development	6/182	204/23210	0.00554686	0.0279446	0.0179592	Cflar/Cd40/Mtdh/Pdgfb/Hif1a/Sash1	6													GO:0060213	GO:0060213	positive regulation of nuclear-transcribed mRNA poly(A) tail shortening	2/104	12/23210	0.00127456	0.00598952	0.00313174	Zfp36/Btg2	2
1	Klf10	4.61159e-133	0.635947	0.262	0.171	9.20889e-129	Klf10		GO:0002065	GO:0002065	columnar/cuboidal epithelial cell differentiation	5/182	144/23210	0.00561751	0.0281201	0.018072	Fam20c/Jag1/Foxp1/Rbpj/Hif1a	5													GO:0070423	GO:0070423	nucleotide-binding oligomerization domain containing signaling pathway	2/104	12/23210	0.00127456	0.00598952	0.00313174	Nfkbia/Tnfaip3	2
1	Prrc2b	8.97482e-211	0.634267	0.446	0.317	1.79218e-206	Prrc2b		GO:0006110	GO:0006110	regulation of glycolytic process	3/182	46/23210	0.00562088	0.0281201	0.018072	Nupr1/Slc2a6/Hif1a	3													GO:0070431	GO:0070431	nucleotide-binding oligomerization domain containing 2 signaling pathway	2/104	12/23210	0.00127456	0.00598952	0.00313174	Nfkbia/Tnfaip3	2
1	Bcl2l11	0	0.633817	0.735	0.578	0	Bcl2l11		GO:0030811	GO:0030811	regulation of nucleotide catabolic process	3/182	46/23210	0.00562088	0.0281201	0.018072	Nupr1/Slc2a6/Hif1a	3													GO:0097201	GO:0097201	negative regulation of transcription from RNA polymerase II promoter in response to stress	2/104	12/23210	0.00127456	0.00598952	0.00313174	Cited2/Ppp1r15a	2
1	Tlnrd1	2.42806e-292	0.631638	0.512	0.348	4.84859e-288	Tlnrd1		GO:0035458	GO:0035458	cellular response to interferon-beta	3/182	46/23210	0.00562088	0.0281201	0.018072	Acod1/Ifi211/Gbp2	3													GO:1901861	GO:1901861	regulation of muscle tissue development	5/104	179/23210	0.0012815	0.00600537	0.00314002	Igf1/Pim1/Cited2/Tgfbr1/Ctnnb1	5
1	Rap2b	0	0.630625	0.866	0.73	0	Rap2b		GO:0048536	GO:0048536	spleen development	3/182	46/23210	0.00562088	0.0281201	0.018072	Nfkb2/Tet2/Adam17	3													GO:1903034	GO:1903034	regulation of response to wounding	5/104	179/23210	0.0012815	0.00600537	0.00314002	Cxcr4/Nfe2l2/Thbs1/Apoe/Cdkn1a	5
1	Mapk8	1.05096e-174	0.630474	0.31	0.2	2.09866e-170	Mapk8		GO:0015711	GO:0015711	organic anion transport	9/182	415/23210	0.005629	0.0281215	0.0180729	Tnf/Slc7a11/Slc38a2/Slc7a1/Syk/Nfe2l1/Slc7a5/Abca1/Slc7a8	9													GO:0070838	GO:0070838	divalent metal ion transport	8/104	472/23210	0.0012925	0.00604845	0.00316255	Pde4b/Cxcr4/Igf1/Icam1/Gas6/Marcksl1/Lgals3/Ctnnb1	8
1	St3gal3	9.18729e-72	0.629558	0.143	0.091	1.83461e-67	St3gal3		GO:0090287	GO:0090287	regulation of cellular response to growth factor stimulus	7/182	271/23210	0.00567265	0.0282866	0.018179	Cflar/Fam20c/Pdgfb/Rbpj/Notch2/Hif1a/Adam17	7													GO:0030857	GO:0030857	negative regulation of epithelial cell differentiation	3/104	48/23210	0.00130561	0.00607598	0.00317695	Vegfa/Tgfbr1/Ctnnb1	3
1	Patl1	5.97119e-280	0.629535	0.48	0.32	1.19239e-275	Patl1		GO:0042098	GO:0042098	T cell proliferation	6/182	205/23210	0.00567782	0.0282866	0.018179	Sdc4/Malt1/Tnfrsf1b/Cd44/Syk/Ripk2	6													GO:0032731	GO:0032731	positive regulation of interleukin-1 beta production	3/104	48/23210	0.00130561	0.00607598	0.00317695	Egr1/Tlr2/Nlrp3	3
1	Ets1	4.4255e-75	0.629189	0.106	0.061	8.83727e-71	Ets1		GO:0010035	GO:0010035	response to inorganic substance	10/182	493/23210	0.00569724	0.028344	0.0182159	Tnf/Cflar/Clic4/Rela/Nfe2l1/Foxp1/Id2/Slc11a2/Itgav/Ncf1	10													GO:0050435	GO:0050435	amyloid-beta metabolic process	3/104	48/23210	0.00130561	0.00607598	0.00317695	Igf1/Apoe/Tnf	3
1	Insig1	1.23437e-282	0.628043	0.61	0.464	2.4649e-278	Insig1		GO:0009798	GO:0009798	axis specification	4/182	91/23210	0.00575436	0.0285885	0.018373	Ets2/Ddit3/Bcor/Notch2	4													GO:0050850	GO:0050850	positive regulation of calcium-mediated signaling	3/104	48/23210	0.00130561	0.00607598	0.00317695	Igf1/Trem2/Tnf	3
1	Znfx1	2.64207e-267	0.627809	0.518	0.368	5.27595e-263	Znfx1		GO:0060485	GO:0060485	mesenchyme development	7/182	272/23210	0.00578496	0.0287008	0.0184452	Nrp2/Jag1/Sema4d/Zeb2/Rbpj/Itga4/Hif1a	7													GO:0048634	GO:0048634	regulation of muscle organ development	5/104	180/23210	0.00131349	0.00610419	0.00319169	Igf1/Pim1/Cited2/Tgfbr1/Ctnnb1	5
1	Samd9l	5.9625e-230	0.627459	0.403	0.266	1.19065e-225	Samd9l		GO:0034329	GO:0034329	cell junction assembly	6/182	206/23210	0.00581104	0.0287903	0.0185027	Tnf/Sdc4/Lims1/Ptprj/Itgav/Rap1b	6													GO:0030336	GO:0030336	negative regulation of cell migration	6/104	268/23210	0.0013224	0.00613712	0.00320891	Cited2/Nfe2l2/Thbs1/Dusp1/Apoe/Trib1	6
1	Zfp263	0	0.627348	0.629	0.447	0	Zfp263		GO:0003013	GO:0003013	circulatory system process	10/182	495/23210	0.0058565	0.0289755	0.0186218	Tnf/Ccl4/Icam1/Pdgfb/Ptprj/Id2/Nampt/Jak2/Hif1a/Camk2d	10													GO:0014812	GO:0014812	muscle cell migration	4/104	106/23210	0.00133123	0.00616958	0.00322588	Egr1/Igf1/Nfe2l2/Trib1	4
1	Ccnl1	0	0.626492	0.876	0.701	0	Ccnl1		GO:0072006	GO:0072006	nephron development	5/182	146/23210	0.00594987	0.0289862	0.0186286	Cflar/Cd44/Jag1/Pdgfb/Notch2	5													GO:0072511	GO:0072511	divalent inorganic cation transport	8/104	475/23210	0.00134537	0.00622115	0.00325285	Pde4b/Cxcr4/Igf1/Icam1/Gas6/Marcksl1/Lgals3/Ctnnb1	8
1	Crls1	6.28969e-235	0.62638	0.397	0.258	1.25599e-230	Crls1		GO:0097530	GO:0097530	granulocyte migration	5/182	146/23210	0.00594987	0.0289862	0.0186286	Ccl4/Ccl3/Ccl9/Syk/Ptprj	5													GO:0009749	GO:0009749	response to glucose	5/104	181/23210	0.00134606	0.00622115	0.00325285	Egr1/Igf1/Icam1/Gas6/Thbs1	5
1	Slc2a1	0	0.62509	0.537	0.342	0	Slc2a1		GO:0048010	GO:0048010	vascular endothelial growth factor receptor signaling pathway	3/182	47/23210	0.00596994	0.0289862	0.0186286	Mapkapk2/Pdgfb/Hif1a	3													GO:0009615	GO:0009615	response to virus	6/104	270/23210	0.00137344	0.00633894	0.00331444	Il1b/Irf1/Bcl2l11/Nlrp3/Tnf/Bcl3	6
1	Cldnd1	2.51238e-218	0.623785	0.39	0.257	5.01698e-214	Cldnd1		GO:1902041	GO:1902041	regulation of extrinsic apoptotic signaling pathway via death domain receptors	3/182	47/23210	0.00596994	0.0289862	0.0186286	Cflar/Icam1/Trps1	3													GO:0048145	GO:0048145	regulation of fibroblast proliferation	4/104	107/23210	0.00137822	0.00633956	0.00331476	Igf1/Gas6/Fosl2/Cdkn1a	4
1	Camk2d	0	0.623713	0.817	0.615	0	Camk2d		GO:0014857	GO:0014857	regulation of skeletal muscle cell proliferation	2/182	15/23210	0.00600411	0.0289862	0.0186286	Cflar/Jak2	2													GO:0007259	GO:0007259	JAK-STAT cascade	5/104	182/23210	0.00137923	0.00633956	0.00331476	Socs3/Irf1/Igf1/Tnf/Bcl3	5
1	Dcun1d3	9.64503e-104	0.623128	0.218	0.142	1.92602e-99	Dcun1d3		GO:0030656	GO:0030656	regulation of vitamin metabolic process	2/182	15/23210	0.00600411	0.0289862	0.0186286	Tnf/Nfkb1	2													GO:0035051	GO:0035051	cardiocyte differentiation	5/104	182/23210	0.00137923	0.00633956	0.00331476	Vegfa/Igf1/Cited2/Kdm6b/Ctnnb1	5
1	Yrdc	1.39851e-284	0.622973	0.473	0.313	2.79269e-280	Yrdc		GO:0034755	GO:0034755	iron ion transmembrane transport	2/182	15/23210	0.00600411	0.0289862	0.0186286	Slc25a37/Slc11a2	2													GO:2001235	GO:2001235	positive regulation of apoptotic signaling pathway	5/104	183/23210	0.001413	0.00648589	0.00339128	Bcl2l11/Skil/Thbs1/Mcl1/Tgfbr1	5
1	Eva1b	6.51908e-111	0.621504	0.264	0.181	1.30179e-106	Eva1b		GO:0043455	GO:0043455	regulation of secondary metabolic process	2/182	15/23210	0.00600411	0.0289862	0.0186286	Slc7a11/Zeb2	2													GO:0031667	GO:0031667	response to nutrient levels	7/104	371/23210	0.0014197	0.00650778	0.00340272	Il1b/Zfp36/Pim1/Gas6/Nfe2l2/Apoe/Cdkn1a	7
1	Mob3c	1.65497e-174	0.621495	0.291	0.182	3.30482e-170	Mob3c		GO:0045342	GO:0045342	MHC class II biosynthetic process	2/182	15/23210	0.00600411	0.0289862	0.0186286	Spi1/Jak2	2													GO:0051924	GO:0051924	regulation of calcium ion transport	6/104	272/23210	0.00142596	0.00652758	0.00341307	Pde4b/Cxcr4/Igf1/Icam1/Lgals3/Ctnnb1	6
1	Nup62	0	0.621486	0.622	0.437	0	Nup62		GO:0045414	GO:0045414	regulation of interleukin-8 biosynthetic process	2/182	15/23210	0.00600411	0.0289862	0.0186286	Tnf/Syk	2													GO:0009746	GO:0009746	response to hexose	5/104	184/23210	0.00144737	0.00660756	0.00345489	Egr1/Igf1/Icam1/Gas6/Thbs1	5
1	Rep15	4.07881e-16	0.621321	0.021	0.012	8.14498e-12	Rep15		GO:0048070	GO:0048070	regulation of developmental pigmentation	2/182	15/23210	0.00600411	0.0289862	0.0186286	Gnaq/Zeb2	2													GO:0048754	GO:0048754	branching morphogenesis of an epithelial tube	5/104	184/23210	0.00144737	0.00660756	0.00345489	Cxcr4/Vegfa/Igf1/Ctnnb1/Tnf	5
1	Abca5	5.78624e-48	0.621036	0.072	0.042	1.15545e-43	Abca5		GO:0051044	GO:0051044	positive regulation of membrane protein ectodomain proteolysis	2/182	15/23210	0.00600411	0.0289862	0.0186286	Tnf/Tnfrsf1b	2													GO:0000288	GO:0000288	nuclear-transcribed mRNA catabolic process, deadenylation-dependent decay	3/104	50/23210	0.00146997	0.00664752	0.00347579	Zfp36/Zfp36l1/Btg2	3
1	Cdc42bpg	2.84026e-56	0.620909	0.084	0.049	5.67172e-52	Cdc42bpg		GO:0051938	GO:0051938	L-glutamate import	2/182	15/23210	0.00600411	0.0289862	0.0186286	Tnf/Slc7a11	2													GO:0010761	GO:0010761	fibroblast migration	3/104	50/23210	0.00146997	0.00664752	0.00347579	Thbs1/Sdc4/Pmp22	3
1	Stk38l	1.5891e-107	0.618548	0.168	0.1	3.17328e-103	Stk38l		GO:0060396	GO:0060396	growth hormone receptor signaling pathway	2/182	15/23210	0.00600411	0.0289862	0.0186286	Gdf15/Jak2	2													GO:0032715	GO:0032715	negative regulation of interleukin-6 production	3/104	50/23210	0.00146997	0.00664752	0.00347579	Tnfaip3/Gas6/Tnf	3
1	Zfand2b	5.09742e-184	0.617721	0.356	0.238	1.0179e-179	Zfand2b		GO:0071378	GO:0071378	cellular response to growth hormone stimulus	2/182	15/23210	0.00600411	0.0289862	0.0186286	Gdf15/Jak2	2													GO:0060043	GO:0060043	regulation of cardiac muscle cell proliferation	3/104	50/23210	0.00146997	0.00664752	0.00347579	Pim1/Cited2/Tgfbr1	3
1	Ube2z	0	0.61734	0.625	0.435	0	Ube2z		GO:0071731	GO:0071731	response to nitric oxide	2/182	15/23210	0.00600411	0.0289862	0.0186286	Cflar/Itgav	2													GO:0061014	GO:0061014	positive regulation of mRNA catabolic process	3/104	50/23210	0.00146997	0.00664752	0.00347579	Zfp36/Zfp36l1/Btg2	3
1	Slc41a2	0	0.616817	0.508	0.332	0	Slc41a2		GO:1902894	GO:1902894	negative regulation of pri-miRNA transcription by RNA polymerase II	2/182	15/23210	0.00600411	0.0289862	0.0186286	Rela/Pdgfb	2													GO:0071622	GO:0071622	regulation of granulocyte chemotaxis	3/104	50/23210	0.00146997	0.00664752	0.00347579	Il1b/Thbs1/C5ar1	3
1	Lonrf3	8.10225e-144	0.616529	0.243	0.151	1.61794e-139	Lonrf3		GO:2000628	GO:2000628	regulation of miRNA metabolic process	2/182	15/23210	0.00600411	0.0289862	0.0186286	Nfkb1/Rela	2													GO:1902930	GO:1902930	regulation of alcohol biosynthetic process	3/104	50/23210	0.00146997	0.00664752	0.00347579	Il1b/Apoe/Tnf	3
1	Txnrd1	0	0.615194	0.966	0.819	0	Txnrd1		GO:0072503	GO:0072503	cellular divalent inorganic cation homeostasis	10/182	497/23210	0.00601922	0.0290201	0.0186504	Ccl3/Marcksl1/Cd40/Herpud1/Atf4/Ddit3/Itgav/Jak2/Slc39a14/Camk2d	10													GO:0048144	GO:0048144	fibroblast proliferation	4/104	109/23210	0.00147565	0.00666421	0.00348451	Igf1/Gas6/Fosl2/Cdkn1a	4
1	Ube2f	0	0.613266	0.725	0.527	0	Ube2f		GO:0002440	GO:0002440	production of molecular mediator of immune response	8/182	345/23210	0.00602808	0.0290238	0.0186528	Tnf/Nlrp3/Tlr2/Malt1/Cd40/Tnfrsf1b/Fcgr2b/Foxp1	8													GO:0034284	GO:0034284	response to monosaccharide	5/104	185/23210	0.00148236	0.00668553	0.00349566	Egr1/Igf1/Icam1/Gas6/Thbs1	5
1	Polr3d	2.41239e-132	0.613203	0.246	0.158	4.8173e-128	Polr3d		GO:0002831	GO:0002831	regulation of response to biotic stimulus	5/182	147/23210	0.00612113	0.0294323	0.0189153	Acod1/Tlr2/Ripk2/Dtx3l/Sash1	5													GO:0001660	GO:0001660	fever generation	2/104	13/23210	0.00150189	0.00669279	0.00349946	Il1b/Tnf	2
1	Nr3c1	0	0.612559	0.712	0.54	0	Nr3c1		GO:0035305	GO:0035305	negative regulation of dephosphorylation	4/182	93/23210	0.00621099	0.0297448	0.0191161	Tnf/Ppp1r15a/Spred1/Sema4d	4													GO:0008298	GO:0008298	intracellular mRNA localization	2/104	13/23210	0.00150189	0.00669279	0.00349946	Zfp36/Zfp36l1	2
1	Gm26526	3.78166e-08	0.6122	0.013	0.008	0.00075516	Gm26526		GO:0045445	GO:0045445	myoblast differentiation	4/182	93/23210	0.00621099	0.0297448	0.0191161	Tnf/Ccl9/Ddit3/Rbpj	4													GO:0031652	GO:0031652	positive regulation of heat generation	2/104	13/23210	0.00150189	0.00669279	0.00349946	Il1b/Tnf	2
1	Irgq	3.67395e-113	0.610903	0.196	0.121	7.3365e-109	Irgq		GO:0051817	GO:0051817	modification of morphology or physiology of other organism involved in symbiotic interaction	4/182	93/23210	0.00621099	0.0297448	0.0191161	Ccl4/Tlr2/Tnip1/Ncf1	4													GO:0035872	GO:0035872	nucleotide-binding domain, leucine rich repeat containing receptor signaling pathway	2/104	13/23210	0.00150189	0.00669279	0.00349946	Nfkbia/Tnfaip3	2
1	Tbc1d1	1.05203e-171	0.610125	0.31	0.199	2.1008e-167	Tbc1d1		GO:0003231	GO:0003231	cardiac ventricle development	5/182	148/23210	0.00629584	0.0301109	0.0193514	Jag1/Lmo4/Rbpj/Id2/Hif1a	5													GO:0045628	GO:0045628	regulation of T-helper 2 cell differentiation	2/104	13/23210	0.00150189	0.00669279	0.00349946	Irf1/Nlrp3	2
1	Arl8a	0	0.610082	0.93	0.803	0	Arl8a		GO:0007520	GO:0007520	myoblast fusion	3/182	48/23210	0.00633169	0.0301617	0.0193841	Gdf15/Cflar/Ehd1	3													GO:0071295	GO:0071295	cellular response to vitamin	2/104	13/23210	0.00150189	0.00669279	0.00349946	Pim1/Gas6	2
1	Pisd	1.05849e-259	0.609607	0.501	0.347	2.11371e-255	Pisd		GO:0050850	GO:0050850	positive regulation of calcium-mediated signaling	3/182	48/23210	0.00633169	0.0301617	0.0193841	Tnf/Ccl4/Syk	3													GO:1903587	GO:1903587	regulation of blood vessel endothelial cell proliferation involved in sprouting angiogenesis	2/104	13/23210	0.00150189	0.00669279	0.00349946	Vegfa/Thbs1	2
1	Rasa2	1.55615e-200	0.60867	0.386	0.258	3.10748e-196	Rasa2		GO:0061005	GO:0061005	cell differentiation involved in kidney development	3/182	48/23210	0.00633169	0.0301617	0.0193841	Jag1/Pdgfb/Notch2	3													GO:2000484	GO:2000484	positive regulation of interleukin-8 secretion	2/104	13/23210	0.00150189	0.00669279	0.00349946	Cd14/Tlr2	2
1	Cul1	1.00897e-305	0.608603	0.662	0.515	2.0148e-301	Cul1		GO:0034614	GO:0034614	cellular response to reactive oxygen species	5/182	150/23210	0.00665571	0.0315556	0.0202799	Tnf/Cflar/Rela/Foxp1/Ncf1	5													GO:2001279	GO:2001279	regulation of unsaturated fatty acid biosynthetic process	2/104	13/23210	0.00150189	0.00669279	0.00349946	Il1b/Fabp5	2
1	Tjp2	9.77524e-79	0.608347	0.187	0.126	1.95202e-74	Tjp2		GO:0045580	GO:0045580	regulation of T cell differentiation	5/182	150/23210	0.00665571	0.0315556	0.0202799	Nlrp3/Malt1/Cd44/Syk/Ripk2	5													GO:0008015	GO:0008015	blood circulation	8/104	484/23210	0.00151442	0.00673969	0.00352398	Pde4b/Cxcr4/Vegfa/Icam1/Gas6/Apoe/Dusp5/Tnf	8
1	Zeb2	0	0.608174	0.991	0.955	0	Zeb2		GO:0007173	GO:0007173	epidermal growth factor receptor signaling pathway	4/182	95/23210	0.00669109	0.0315556	0.0202799	Ptprj/Ptpn12/Ncf1/Adam17	4													GO:0006986	GO:0006986	response to unfolded protein	4/104	110/23210	0.00152612	0.00678274	0.00354649	Nfe2l2/Thbs1/Ppp1r15a/Pmp22	4
1	Gabpa	3.80814e-219	0.607925	0.373	0.239	7.60447e-215	Gabpa		GO:0045582	GO:0045582	positive regulation of T cell differentiation	4/182	95/23210	0.00669109	0.0315556	0.0202799	Nlrp3/Malt1/Syk/Ripk2	4													GO:0001974	GO:0001974	blood vessel remodeling	3/104	51/23210	0.00155679	0.00689173	0.00360348	Vegfa/Igf1/Tgm2	3
1	Trps1	0	0.60788	0.823	0.652	0	Trps1		GO:0046916	GO:0046916	cellular transition metal ion homeostasis	4/182	95/23210	0.00669109	0.0315556	0.0202799	Slc31a2/Slc11a2/Slc39a14/Hif1a	4													GO:0033619	GO:0033619	membrane protein proteolysis	3/104	51/23210	0.00155679	0.00689173	0.00360348	Il1b/Apoe/Tnf	3
1	Vsig10l	6.22855e-22	0.607714	0.028	0.015	1.24378e-17	Vsig10l		GO:1904036	GO:1904036	negative regulation of epithelial cell apoptotic process	3/182	49/23210	0.00670625	0.0315556	0.0202799	Cflar/Icam1/Nupr1	3													GO:0051353	GO:0051353	positive regulation of oxidoreductase activity	3/104	51/23210	0.00155679	0.00689173	0.00360348	Il1b/Apoe/Tnf	3
1	Daam1	1.53596e-214	0.605616	0.383	0.251	3.06716e-210	Daam1		GO:0003007	GO:0003007	heart morphogenesis	7/182	280/23210	0.00674434	0.0315556	0.0202799	Pim1/Nrp2/Jag1/Rbpj/Id2/Notch2/Hif1a	7													GO:0060562	GO:0060562	epithelial tube morphogenesis	7/104	380/23210	0.00162737	0.00719467	0.00376188	Cxcr4/Vegfa/Igf1/Cited2/Sdc4/Ctnnb1/Tnf	7
1	Map2k3os	1.2331e-27	0.605294	0.043	0.025	2.46237e-23	Map2k3os		GO:0050920	GO:0050920	regulation of chemotaxis	6/182	213/23210	0.00680832	0.0315556	0.0202799	Ccl4/Sema4d/Pdgfb/Stap1/Ptprj/Adam17	6													GO:0043123	GO:0043123	positive regulation of I-kappaB kinase/NF-kappaB signaling	4/104	112/23210	0.00163064	0.00719968	0.00376449	Il1b/Tgm2/Ctnnb1/Tnf	4
1	Pitpnc1	4.15108e-301	0.605069	0.507	0.342	8.2893e-297	Pitpnc1		GO:0002431	GO:0002431	Fc receptor mediated stimulatory signaling pathway	2/182	16/23210	0.00682665	0.0315556	0.0202799	Fcgr2b/Ptprj	2													GO:0048713	GO:0048713	regulation of oligodendrocyte differentiation	3/104	52/23210	0.00164676	0.00726132	0.00379672	Cxcr4/Tlr2/Ctnnb1	3
1	Stx3	0	0.60451	0.675	0.492	0	Stx3		GO:0002467	GO:0002467	germinal center formation	2/182	16/23210	0.00682665	0.0315556	0.0202799	Nfkb2/Adam17	2													GO:2000146	GO:2000146	negative regulation of cell motility	6/104	281/23210	0.00168158	0.0074051	0.0038719	Cited2/Nfe2l2/Thbs1/Dusp1/Apoe/Trib1	6
1	Dnajb6	0	0.603518	0.949	0.844	0	Dnajb6		GO:0002739	GO:0002739	regulation of cytokine secretion involved in immune response	2/182	16/23210	0.00682665	0.0315556	0.0202799	Tnf/Tnfrsf1b	2													GO:0002720	GO:0002720	positive regulation of cytokine production involved in immune response	3/104	53/23210	0.00173992	0.00753561	0.00394014	Il1b/Tlr2/Nlrp3	3
1	Swap70	0	0.602114	0.587	0.42	0	Swap70		GO:0006825	GO:0006825	copper ion transport	2/182	16/23210	0.00682665	0.0315556	0.0202799	Slc31a2/Slc11a2	2													GO:0034113	GO:0034113	heterotypic cell-cell adhesion	3/104	53/23210	0.00173992	0.00753561	0.00394014	Il1b/Tnfaip3/Tnf	3
1	Kremen1	1.3883e-150	0.601707	0.217	0.128	2.7723e-146	Kremen1		GO:0010224	GO:0010224	response to UV-B	2/182	16/23210	0.00682665	0.0315556	0.0202799	Cdkn1a/Rela	2													GO:0048662	GO:0048662	negative regulation of smooth muscle cell proliferation	3/104	53/23210	0.00173992	0.00753561	0.00394014	Tnfaip3/Cdkn1a/Trib1	3
1	Mmp2	2.67576e-30	0.601609	0.044	0.026	5.34323e-26	Mmp2		GO:0014856	GO:0014856	skeletal muscle cell proliferation	2/182	16/23210	0.00682665	0.0315556	0.0202799	Cflar/Jak2	2													GO:0061383	GO:0061383	trabecula morphogenesis	3/104	53/23210	0.00173992	0.00753561	0.00394014	Vegfa/S1pr1/Tgfbr1	3
1	Trio	8.32721e-276	0.601285	0.501	0.339	1.66286e-271	Trio		GO:0016322	GO:0016322	neuron remodeling	2/182	16/23210	0.00682665	0.0315556	0.0202799	Pdgfb/Gnaq	2													GO:1904705	GO:1904705	regulation of vascular smooth muscle cell proliferation	3/104	53/23210	0.00173992	0.00753561	0.00394014	Igf1/Cdkn1a/Tnf	3
1	Tmem251	0	0.601017	0.582	0.417	0	Tmem251		GO:0036035	GO:0036035	osteoclast development	2/182	16/23210	0.00682665	0.0315556	0.0202799	Fam20c/Notch2	2													GO:1990874	GO:1990874	vascular smooth muscle cell proliferation	3/104	53/23210	0.00173992	0.00753561	0.00394014	Igf1/Cdkn1a/Tnf	3
1	Pik3cg	1.75004e-283	0.600576	0.604	0.447	3.49465e-279	Pik3cg		GO:0042228	GO:0042228	interleukin-8 biosynthetic process	2/182	16/23210	0.00682665	0.0315556	0.0202799	Tnf/Syk	2													GO:0003013	GO:0003013	circulatory system process	8/104	495/23210	0.00174353	0.00753561	0.00394014	Pde4b/Cxcr4/Vegfa/Icam1/Gas6/Apoe/Dusp5/Tnf	8
1	Ube2e2	4.36713e-90	0.600329	0.196	0.129	8.72073e-86	Ube2e2		GO:0042359	GO:0042359	vitamin D metabolic process	2/182	16/23210	0.00682665	0.0315556	0.0202799	Tnf/Nfkb1	2													GO:0021534	GO:0021534	cell proliferation in hindbrain	2/104	14/23210	0.00174709	0.00753561	0.00394014	Igf1/C5ar1	2
1	Bri3	0	0.600144	0.981	0.936	0	Bri3		GO:0045947	GO:0045947	negative regulation of translational initiation	2/182	16/23210	0.00682665	0.0315556	0.0202799	Eif4ebp1/Larp1	2													GO:0034116	GO:0034116	positive regulation of heterotypic cell-cell adhesion	2/104	14/23210	0.00174709	0.00753561	0.00394014	Il1b/Tnf	2
1	Dnajb4	1.74234e-194	0.599138	0.357	0.233	3.47928e-190	Dnajb4		GO:0072109	GO:0072109	glomerular mesangium development	2/182	16/23210	0.00682665	0.0315556	0.0202799	Cflar/Pdgfb	2													GO:0035358	GO:0035358	regulation of peroxisome proliferator activated receptor signaling pathway	2/104	14/23210	0.00174709	0.00753561	0.00394014	Cited2/Fabp5	2
1	Sdhaf1	8.91177e-100	0.598999	0.257	0.179	1.77959e-95	Sdhaf1		GO:0072673	GO:0072673	lamellipodium morphogenesis	2/182	16/23210	0.00682665	0.0315556	0.0202799	Cd44/Abi1	2													GO:0035970	GO:0035970	peptidyl-threonine dephosphorylation	2/104	14/23210	0.00174709	0.00753561	0.00394014	Dusp1/Dusp5	2
1	Tram2	5.38252e-70	0.597769	0.146	0.094	1.07484e-65	Tram2		GO:1901722	GO:1901722	regulation of cell proliferation involved in kidney development	2/182	16/23210	0.00682665	0.0315556	0.0202799	Cflar/Pdgfb	2													GO:0042362	GO:0042362	fat-soluble vitamin biosynthetic process	2/104	14/23210	0.00174709	0.00753561	0.00394014	Il1b/Tnf	2
1	Rabep1	0	0.597766	0.702	0.534	0	Rabep1		GO:1905564	GO:1905564	positive regulation of vascular endothelial cell proliferation	2/182	16/23210	0.00682665	0.0315556	0.0202799	Itga4/Adam17	2													GO:0042532	GO:0042532	negative regulation of tyrosine phosphorylation of STAT protein	2/104	14/23210	0.00174709	0.00753561	0.00394014	Socs3/Irf1	2
1	B930036N10Rik	5.4369e-149	0.597456	0.198	0.115	1.08569e-144	B930036N10Rik		GO:0016055	GO:0016055	Wnt signaling pathway	9/182	428/23210	0.00683763	0.0315657	0.0202864	Tlr2/Nfkb1/Cd44/Gnaq/Mitf/Zeb2/Ddit3/Rbpj/G3bp1	9													GO:0060211	GO:0060211	regulation of nuclear-transcribed mRNA poly(A) tail shortening	2/104	14/23210	0.00174709	0.00753561	0.00394014	Zfp36/Btg2	2
1	Dot1l	9.67806e-255	0.597111	0.429	0.277	1.93261e-250	Dot1l		GO:0001822	GO:0001822	kidney development	7/182	281/23210	0.0068721	0.0316841	0.0203625	Cflar/Cd44/Jag1/Pdgfb/Id2/Tet2/Notch2	7													GO:0061469	GO:0061469	regulation of type B pancreatic cell proliferation	2/104	14/23210	0.00174709	0.00753561	0.00394014	Errfi1/Nr4a1	2
1	Iqgap1	0	0.59681	0.987	0.935	0	Iqgap1		GO:0061053	GO:0061053	somite development	4/182	96/23210	0.0069401	0.0319565	0.0205375	Abi1/Zeb2/Rbpj/Plxna2	4													GO:0071850	GO:0071850	mitotic cell cycle arrest	2/104	14/23210	0.00174709	0.00753561	0.00394014	Gadd45a/Cdkn1a	2
1	Rgl1	1.17711e-93	0.595412	0.183	0.118	2.35058e-89	Rgl1		GO:0070482	GO:0070482	response to oxygen levels	7/182	282/23210	0.00700165	0.0321986	0.0206931	Cpeb4/Eif4ebp1/Rbpj/Slc11a2/Hif1a/Camk2d/Adam17	7													GO:0006914	GO:0006914	autophagy	7/104	386/23210	0.00177847	0.00765127	0.00400062	Tnfaip3/Bcl2l11/Tlr2/Mcl1/Trem2/Ctsd/Pmp22	7
1	Nampt	0	0.595169	0.977	0.88	0	Nampt		GO:0050709	GO:0050709	negative regulation of protein secretion	5/182	152/23210	0.00702975	0.0322865	0.0207496	Tnf/Nlrp3/Rab11fip1/Klf7/Ezr	5													GO:0061919	GO:0061919	process utilizing autophagic mechanism	7/104	386/23210	0.00177847	0.00765127	0.00400062	Tnfaip3/Bcl2l11/Tlr2/Mcl1/Trem2/Ctsd/Pmp22	7
1	Gm29340	9.42382e-10	0.594353	0.012	0.007	1.88184e-05	Gm29340		GO:0198738	GO:0198738	cell-cell signaling by wnt	9/182	430/23210	0.00704	0.0322922	0.0207533	Tlr2/Nfkb1/Cd44/Gnaq/Mitf/Zeb2/Ddit3/Rbpj/G3bp1	9													GO:0032869	GO:0032869	cellular response to insulin stimulus	5/104	193/23210	0.0017851	0.0076602	0.00400528	Il1b/Socs3/Zfp36l1/Sgk1/Lpin2	5
1	Ndrg1	7.76691e-299	0.594296	0.402	0.245	1.55097e-294	Ndrg1		GO:0043370	GO:0043370	regulation of CD4-positive, alpha-beta T cell differentiation	3/182	50/23210	0.00709373	0.0323731	0.0208052	Nlrp3/Malt1/Ripk2	3													GO:1990138	GO:1990138	neuron projection extension	5/104	193/23210	0.0017851	0.0076602	0.00400528	Cxcr4/Ifrd1/Vegfa/Apoe/Ctnnb1	5
1	Eif1a	0	0.593027	0.786	0.621	0	Eif1a		GO:0051055	GO:0051055	negative regulation of lipid biosynthetic process	3/182	50/23210	0.00709373	0.0323731	0.0208052	Nfkb1/Pdgfb/Trib3	3													GO:0000187	GO:0000187	activation of MAPK activity	4/104	115/23210	0.00179661	0.00768997	0.00402085	Il1b/Igf1/Thbs1/Tnf	4
1	Samd4b	0	0.592	0.623	0.447	0	Samd4b		GO:0060043	GO:0060043	regulation of cardiac muscle cell proliferation	3/182	50/23210	0.00709373	0.0323731	0.0208052	Pim1/Foxp1/Rbpj	3													GO:0032368	GO:0032368	regulation of lipid transport	4/104	115/23210	0.00179661	0.00768997	0.00402085	Nfkbia/Il1b/Thbs1/Apoe	4
1	Fam129a	1.89933e-220	0.591234	0.483	0.345	3.79277e-216	Fam129a		GO:1902930	GO:1902930	regulation of alcohol biosynthetic process	3/182	50/23210	0.00709373	0.0323731	0.0208052	Tnf/Plek/Nfkb1	3													GO:0035272	GO:0035272	exocrine system development	3/104	54/23210	0.00183632	0.00782005	0.00408887	Igf1/Tgm2/Tnf	3
1	Evi2a	0	0.591163	0.807	0.651	0	Evi2a		GO:0016032	GO:0016032	viral process	7/182	283/23210	0.00713301	0.0325109	0.0208939	Tnf/Ccl4/Icam1/Denr/Itgav/Trim35/Larp1	7													GO:0045604	GO:0045604	regulation of epidermal cell differentiation	3/104	54/23210	0.00183632	0.00782005	0.00408887	Zfp36/Zfp36l1/Errfi1	3
1	Pi4k2b	2.3402e-132	0.590865	0.302	0.205	4.67315e-128	Pi4k2b		GO:0070167	GO:0070167	regulation of biomineral tissue development	4/182	97/23210	0.00719515	0.0327526	0.0210491	Fam20c/Atf4/Bcor/Hif1a	4													GO:0045687	GO:0045687	positive regulation of glial cell differentiation	3/104	54/23210	0.00183632	0.00782005	0.00408887	Il1b/Cxcr4/Tlr2	3
1	Vcl	1.00595e-182	0.589172	0.302	0.189	2.00878e-178	Vcl		GO:0032675	GO:0032675	regulation of interleukin-6 production	5/182	153/23210	0.00722218	0.0328339	0.0211014	Tnf/Tlr2/Mapkapk2/Syk/Ripk2	5													GO:0051496	GO:0051496	positive regulation of stress fiber assembly	3/104	54/23210	0.00183632	0.00782005	0.00408887	Sdc4/Tgfbr1/Gpr65	3
1	3110001I22Rik	6.04812e-46	0.588783	0.063	0.036	1.20775e-41	3110001I22Rik		GO:0044262	GO:0044262	cellular carbohydrate metabolic process	7/182	284/23210	0.00726619	0.0329752	0.0211922	Plek/Nupr1/Nfe2l1/Dyrk2/Sesn2/Aoah/Hif1a	7													GO:0003205	GO:0003205	cardiac chamber development	5/104	195/23210	0.00186738	0.00794228	0.00415278	Cxcr4/Prdm1/Cited2/Tgfbr1/Ctnnb1	5
1	Baz1a	0	0.586451	0.625	0.447	0	Baz1a		GO:0048762	GO:0048762	mesenchymal cell differentiation	6/182	216/23210	0.00727163	0.0329752	0.0211922	Nrp2/Jag1/Sema4d/Zeb2/Rbpj/Hif1a	6													GO:0007498	GO:0007498	mesoderm development	4/104	117/23210	0.00191356	0.00811812	0.00424472	Vegfa/Zfp36l1/Cited2/Kdm6b	4
1	Klf16	1.41055e-69	0.586092	0.155	0.102	2.81673e-65	Klf16		GO:0061448	GO:0061448	connective tissue development	7/182	285/23210	0.0074012	0.0334781	0.0215154	Cflar/Klf7/Rela/Pdgfb/Id2/Hif1a/Trps1	7													GO:0051701	GO:0051701	interaction with host	4/104	117/23210	0.00191356	0.00811812	0.00424472	Bcl2l11/Gas6/Tlr2/Tnip1	4
1	Rheb	0	0.585972	0.808	0.661	0	Rheb		GO:0071496	GO:0071496	cellular response to external stimulus	7/182	285/23210	0.0074012	0.0334781	0.0215154	Cdkn1a/Pim1/Cpeb4/Atf4/Asns/Sesn2/Itga4	7													GO:0002042	GO:0002042	cell migration involved in sprouting angiogenesis	3/104	55/23210	0.00193598	0.00820289	0.00428904	Vegfa/Thbs1/Nr4a1	3
1	Sfpq	0	0.58574	0.863	0.703	0	Sfpq		GO:0001838	GO:0001838	embryonic epithelial tube formation	5/182	154/23210	0.00741826	0.033513	0.0215378	Sdc4/Vasp/Lmo4/Zeb2/Hif1a	5													GO:0032970	GO:0032970	regulation of actin filament-based process	7/104	393/23210	0.00196831	0.00832938	0.00435518	Pde4b/Icam1/Tlr2/S1pr1/Sdc4/Tgfbr1/Gpr65	7
1	Mthfr	5.70162e-108	0.585462	0.203	0.129	1.13856e-103	Mthfr		GO:0046031	GO:0046031	ADP metabolic process	4/182	98/23210	0.00745633	0.0336426	0.0216211	Nupr1/Ampd3/Slc2a6/Hif1a	4													GO:0060759	GO:0060759	regulation of response to cytokine stimulus	4/104	118/23210	0.00197396	0.00834278	0.00436219	Cxcr4/Gas6/Tlr2/Trem2	4
1	Elp5	1.48723e-237	0.584909	0.473	0.329	2.96986e-233	Elp5		GO:0001974	GO:0001974	blood vessel remodeling	3/182	51/23210	0.00749424	0.0337288	0.0216765	Jag1/Rbpj/Itga4	3													GO:0043903	GO:0043903	regulation of symbiosis, encompassing mutualism through parasitism	5/104	198/23210	0.00199597	0.00837914	0.0043812	Cxcr4/Bcl2l11/Zfp36/Apoe/Tnf	5
1	Tmem2	1.54111e-104	0.584504	0.223	0.147	3.07744e-100	Tmem2		GO:0033619	GO:0033619	membrane protein proteolysis	3/182	51/23210	0.00749424	0.0337288	0.0216765	Tnf/Tnfrsf1b/Adam17	3													GO:0043161	GO:0043161	proteasome-mediated ubiquitin-dependent protein catabolic process	7/104	394/23210	0.00199667	0.00837914	0.0043812	Nfe2l2/Rnf19b/Wwp1/Trib1/N4bp1/Ctnnb1/Pmp22	7
1	Sp2	1.86801e-179	0.584186	0.266	0.159	3.73024e-175	Sp2		GO:0051896	GO:0051896	regulation of protein kinase B signaling	5/182	155/23210	0.00761802	0.0341284	0.0219334	Tnf/Gdf15/Mtdh/Ptprj/Ddit3	5													GO:0030656	GO:0030656	regulation of vitamin metabolic process	2/104	15/23210	0.00201	0.00837914	0.0043812	Il1b/Tnf	2
1	Cebpb	0	0.583639	0.998	0.972	0	Cebpb		GO:0002922	GO:0002922	positive regulation of humoral immune response	2/182	17/23210	0.00769721	0.0341284	0.0219334	Tnf/Acod1	2													GO:0030730	GO:0030730	sequestering of triglyceride	2/104	15/23210	0.00201	0.00837914	0.0043812	Il1b/Tnf	2
1	Trip10	1.04505e-91	0.583029	0.186	0.12	2.08687e-87	Trip10		GO:0003184	GO:0003184	pulmonary valve morphogenesis	2/182	17/23210	0.00769721	0.0341284	0.0219334	Jag1/Notch2	2													GO:0031650	GO:0031650	regulation of heat generation	2/104	15/23210	0.00201	0.00837914	0.0043812	Il1b/Tnf	2
1	Zfp503	6.15691e-107	0.579766	0.268	0.185	1.22947e-102	Zfp503		GO:0032438	GO:0032438	melanosome organization	2/182	17/23210	0.00769721	0.0341284	0.0219334	Rab32/Zeb2	2													GO:0033089	GO:0033089	positive regulation of T cell differentiation in thymus	2/104	15/23210	0.00201	0.00837914	0.0043812	Il1b/Il7r	2
1	Arap3	6.09974e-126	0.578889	0.21	0.129	1.21806e-121	Arap3		GO:0032516	GO:0032516	positive regulation of phosphoprotein phosphatase activity	2/182	17/23210	0.00769721	0.0341284	0.0219334	Ppp1r15a/Jak2	2													GO:0042159	GO:0042159	lipoprotein catabolic process	2/104	15/23210	0.00201	0.00837914	0.0043812	Apoe/Ctsd	2
1	Aoah	0	0.5772	0.832	0.613	0	Aoah		GO:0043555	GO:0043555	regulation of translation in response to stress	2/182	17/23210	0.00769721	0.0341284	0.0219334	Ppp1r15a/Sesn2	2													GO:0045414	GO:0045414	regulation of interleukin-8 biosynthetic process	2/104	15/23210	0.00201	0.00837914	0.0043812	Tnf/Bcl3	2
1	Eaf1	0	0.577159	0.72	0.534	0	Eaf1		GO:0044406	GO:0044406	adhesion of symbiont to host	2/182	17/23210	0.00769721	0.0341284	0.0219334	Icam1/Gbp2	2													GO:0098917	GO:0098917	retrograde trans-synaptic signaling	2/104	15/23210	0.00201	0.00837914	0.0043812	Cadm1/Fabp5	2
1	Mdfic	0	0.576968	0.933	0.804	0	Mdfic		GO:0045410	GO:0045410	positive regulation of interleukin-6 biosynthetic process	2/182	17/23210	0.00769721	0.0341284	0.0219334	Tnf/Syk	2													GO:1902043	GO:1902043	positive regulation of extrinsic apoptotic signaling pathway via death domain receptors	2/104	15/23210	0.00201	0.00837914	0.0043812	Skil/Thbs1	2
1	H2-Oa	1.42298e-07	0.576718	0.017	0.011	0.00284154	H2-Oa		GO:0050855	GO:0050855	regulation of B cell receptor signaling pathway	2/182	17/23210	0.00769721	0.0341284	0.0219334	Fcgr2b/Stap1	2													GO:1902430	GO:1902430	negative regulation of amyloid-beta formation	2/104	15/23210	0.00201	0.00837914	0.0043812	Igf1/Apoe	2
1	Cop1	0	0.576716	0.729	0.568	0	Cop1		GO:0060644	GO:0060644	mammary gland epithelial cell differentiation	2/182	17/23210	0.00769721	0.0341284	0.0219334	Id2/Hif1a	2													GO:0009314	GO:0009314	response to radiation	7/104	395/23210	0.00202534	0.00839069	0.00438724	Egr1/Junb/Sgk1/Gadd45a/Cdkn1a/N4bp1/Bcl3	7
1	Birc3	0	0.574697	0.776	0.569	0	Birc3		GO:0090192	GO:0090192	regulation of glomerulus development	2/182	17/23210	0.00769721	0.0341284	0.0219334	Cflar/Pdgfb	2													GO:0042692	GO:0042692	muscle cell differentiation	7/104	395/23210	0.00202534	0.00839069	0.00438724	Ifrd1/Vegfa/Igf1/H3f3b/Kdm6b/Ctnnb1/Pmp22	7
1	Ncf1	0	0.574538	0.937	0.852	0	Ncf1		GO:0140131	GO:0140131	positive regulation of lymphocyte chemotaxis	2/182	17/23210	0.00769721	0.0341284	0.0219334	Ccl4/Adam17	2													GO:0043280	GO:0043280	positive regulation of cysteine-type endopeptidase activity involved in apoptotic process	4/104	119/23210	0.00203567	0.00839069	0.00438724	Bcl2l11/Nlrp3/Ctsd/Tnf	4
1	Bbs10	5.42911e-21	0.573909	0.036	0.022	1.08414e-16	Bbs10		GO:0032755	GO:0032755	positive regulation of interleukin-6 production	4/182	99/23210	0.00772367	0.0341613	0.0219545	Tnf/Tlr2/Syk/Ripk2	4													GO:1990266	GO:1990266	neutrophil migration	4/104	119/23210	0.00203567	0.00839069	0.00438724	Il1b/Pde4b/C5ar1/Lgals3	4
1	Abca1	0	0.573001	0.857	0.693	0	Abca1		GO:0062014	GO:0062014	negative regulation of small molecule metabolic process	4/182	99/23210	0.00772367	0.0341613	0.0219545	Plek/Nfkb1/Nupr1/Trib3	4													GO:2000278	GO:2000278	regulation of DNA biosynthetic process	4/104	119/23210	0.00203567	0.00839069	0.00438724	Vegfa/Dusp1/Cdkn1a/Ctnnb1	4
1	Gm16867	1.88275e-54	0.572072	0.117	0.075	3.75966e-50	Gm16867		GO:0007596	GO:0007596	blood coagulation	5/182	156/23210	0.0078215	0.0345514	0.0222052	Plek/Slc7a11/Syk/Pdgfb/Ptprj	5													GO:0031641	GO:0031641	regulation of myelination	3/104	56/23210	0.00203895	0.00839069	0.00438724	Igf1/Ctnnb1/Tnf	3
1	Wfdc18	4.8173e-15	0.571789	0.028	0.017	9.61967e-11	Wfdc18		GO:0001954	GO:0001954	positive regulation of cell-matrix adhesion	3/182	52/23210	0.00790788	0.0347617	0.0223404	Sdc4/Lims1/Ptprj	3													GO:0032732	GO:0032732	positive regulation of interleukin-1 production	3/104	56/23210	0.00203895	0.00839069	0.00438724	Egr1/Tlr2/Nlrp3	3
1	Tollip	0	0.570357	0.613	0.429	0	Tollip		GO:0046148	GO:0046148	pigment biosynthetic process	3/182	52/23210	0.00790788	0.0347617	0.0223404	Slc7a11/Zeb2/Slc11a2	3													GO:0090303	GO:0090303	positive regulation of wound healing	3/104	56/23210	0.00203895	0.00839069	0.00438724	Cxcr4/Nfe2l2/Thbs1	3
1	Gpr85	1.00509e-61	0.570177	0.136	0.089	2.00707e-57	Gpr85		GO:0048713	GO:0048713	regulation of oligodendrocyte differentiation	3/182	52/23210	0.00790788	0.0347617	0.0223404	Tlr2/Tnfrsf1b/Id2	3													GO:0071214	GO:0071214	cellular response to abiotic stimulus	6/104	292/23210	0.0020397	0.00839069	0.00438724	Egr1/Zfp36l1/Gadd45a/Cdkn1a/N4bp1/Ctnnb1	6
1	Mbd6	5.22545e-169	0.56993	0.324	0.211	1.04347e-164	Mbd6		GO:1903202	GO:1903202	negative regulation of oxidative stress-induced cell death	3/182	52/23210	0.00790788	0.0347617	0.0223404	Slc7a11/Atf4/Hif1a	3													GO:0104004	GO:0104004	cellular response to environmental stimulus	6/104	292/23210	0.0020397	0.00839069	0.00438724	Egr1/Zfp36l1/Gadd45a/Cdkn1a/N4bp1/Ctnnb1	6
1	Nbn	7.28308e-108	0.56986	0.217	0.14	1.45436e-103	Nbn		GO:0030593	GO:0030593	neutrophil chemotaxis	4/182	100/23210	0.00799725	0.0351115	0.0225652	Ccl4/Ccl3/Ccl9/Syk	4													GO:0071236	GO:0071236	cellular response to antibiotic	5/104	199/23210	0.00204024	0.00839069	0.00438724	Tnfaip3/Id3/Egr1/Nfe2l2/Kdm6b	5
1	Rasgef1a	1.23249e-60	0.56905	0.115	0.072	2.46116e-56	Rasgef1a		GO:0007599	GO:0007599	hemostasis	5/182	158/23210	0.00823975	0.0360201	0.0231491	Plek/Slc7a11/Syk/Pdgfb/Ptprj	5													GO:0043588	GO:0043588	skin development	6/104	293/23210	0.00207491	0.00852284	0.00445633	Zfp36/Zfp36l1/Errfi1/Fosl2/Ctnnb1/Tnf	6
1	Litaf	0	0.568745	0.902	0.758	0	Litaf		GO:0046496	GO:0046496	nicotinamide nucleotide metabolic process	5/182	158/23210	0.00823975	0.0360201	0.0231491	Nupr1/Slc2a6/Nampt/Ncf1/Hif1a	5													GO:0032535	GO:0032535	regulation of cellular component size	7/104	397/23210	0.00208365	0.00854829	0.00446964	Ifrd1/Vegfa/Icam1/Tlr2/Il7r/Apoe/Ppp1r15a	7
1	Eif1ad	3.2049e-232	0.568391	0.467	0.326	6.39986e-228	Eif1ad		GO:0003300	GO:0003300	cardiac muscle hypertrophy	4/182	101/23210	0.00827711	0.0360201	0.0231491	Tnfrsf1b/Foxp1/Kdm4a/Camk2d	4													GO:0000302	GO:0000302	response to reactive oxygen species	5/104	201/23210	0.00213092	0.00873157	0.00456547	Tnfaip3/Nfe2l2/Thbs1/Kdm6b/Tnf	5
1	Hmgb2	2.75134e-249	0.568309	0.653	0.522	5.49415e-245	Hmgb2		GO:0006022	GO:0006022	aminoglycan metabolic process	4/182	101/23210	0.00827711	0.0360201	0.0231491	Nfkb1/Cd44/Pdgfb/Dse	4													GO:0050851	GO:0050851	antigen receptor-mediated signaling pathway	6/104	295/23210	0.0021467	0.00878551	0.00459367	Nfkbiz/Pde4b/Cd28/Lgals3/Icosl/Nfkbid	6
1	Fbxw11	0	0.56797	0.587	0.407	0	Fbxw11		GO:0031532	GO:0031532	actin cytoskeleton reorganization	4/182	101/23210	0.00827711	0.0360201	0.0231491	Plek/Stap1/Ezr/Notch2	4													GO:0001889	GO:0001889	liver development	4/104	121/23210	0.00216307	0.00884176	0.00462309	Tnfaip3/Cited2/Cadm1/Cebpb	4
1	Gm26674	6.95497e-16	0.566488	0.018	0.01	1.38884e-11	Gm26674		GO:0050848	GO:0050848	regulation of calcium-mediated signaling	4/182	101/23210	0.00827711	0.0360201	0.0231491	Tnf/Ccl4/Syk/Dyrk2	4													GO:0007015	GO:0007015	actin filament organization	7/104	400/23210	0.00217353	0.00887371	0.00463979	Icam1/Marcks/Tlr2/S1pr1/Sdc4/Tgfbr1/Gpr65	7
1	Rest	2.5747e-286	0.565976	0.613	0.458	5.14141e-282	Rest		GO:0110110	GO:0110110	positive regulation of animal organ morphogenesis	4/182	101/23210	0.00827711	0.0360201	0.0231491	Cflar/Pim1/Jag1/Rbpj	4													GO:0009991	GO:0009991	response to extracellular stimulus	7/104	401/23210	0.00220415	0.0089878	0.00469945	Il1b/Zfp36/Pim1/Gas6/Nfe2l2/Apoe/Cdkn1a	7
1	Fancc	7.61501e-21	0.565487	0.039	0.025	1.52064e-16	Fancc		GO:0002720	GO:0002720	positive regulation of cytokine production involved in immune response	3/182	53/23210	0.00833473	0.0360201	0.0231491	Nlrp3/Tlr2/Malt1	3													GO:0003018	GO:0003018	vascular process in circulatory system	5/104	203/23210	0.00222451	0.00905531	0.00473475	Vegfa/Icam1/Apoe/Dusp5/Tnf	5
1	Pias4	6.03397e-150	0.565279	0.326	0.221	1.20492e-145	Pias4		GO:0006023	GO:0006023	aminoglycan biosynthetic process	3/182	53/23210	0.00833473	0.0360201	0.0231491	Nfkb1/Pdgfb/Dse	3													GO:0002526	GO:0002526	acute inflammatory response	4/104	122/23210	0.00222879	0.00905531	0.00473475	Il1b/Icam1/Nlrp3/Tnf	4
1	Stom	3.92846e-291	0.563416	0.64	0.487	7.84474e-287	Stom		GO:0014014	GO:0014014	negative regulation of gliogenesis	3/182	53/23210	0.00833473	0.0360201	0.0231491	Stap1/Id2/Kdm4a	3													GO:0061013	GO:0061013	regulation of mRNA catabolic process	4/104	122/23210	0.00222879	0.00905531	0.00473475	Zfp36/Vegfa/Zfp36l1/Btg2	4
1	Dhrs9	6.52087e-28	0.563258	0.051	0.032	1.30215e-23	Dhrs9		GO:0043392	GO:0043392	negative regulation of DNA binding	3/182	53/23210	0.00833473	0.0360201	0.0231491	Ddit3/Id2/Jak2	3													GO:0051346	GO:0051346	negative regulation of hydrolase activity	7/104	402/23210	0.0022351	0.00906999	0.00474242	Vegfa/Igf1/Gas6/Thbs1/Nr4a1/Ppp1r15a/Tnf	7
1	F10	1.64019e-146	0.563231	0.246	0.152	3.2753e-142	F10		GO:0043666	GO:0043666	regulation of phosphoprotein phosphatase activity	3/182	53/23210	0.00833473	0.0360201	0.0231491	Tnf/Ppp1r15a/Jak2	3													GO:0015909	GO:0015909	long-chain fatty acid transport	3/104	58/23210	0.00225498	0.00913959	0.00477882	Thbs1/Apoe/Fabp4	3
1	Id2	0	0.563155	0.989	0.948	0	Id2		GO:1900408	GO:1900408	negative regulation of cellular response to oxidative stress	3/182	53/23210	0.00833473	0.0360201	0.0231491	Slc7a11/Atf4/Hif1a	3													GO:0051098	GO:0051098	regulation of binding	7/104	403/23210	0.00226639	0.00913998	0.00477902	Id3/Igf1/Apoe/Tgfbr1/Hmgb2/Lgals3/Ctnnb1	7
1	Plk3	4.657e-207	0.562851	0.378	0.248	9.29957e-203	Plk3		GO:0030111	GO:0030111	regulation of Wnt signaling pathway	7/182	292/23210	0.00839894	0.0362539	0.0232994	Tlr2/Nfkb1/Gnaq/Zeb2/Ddit3/Rbpj/G3bp1	7													GO:0007160	GO:0007160	cell-matrix adhesion	5/104	204/23210	0.00227242	0.00913998	0.00477902	Bcl2l11/Vegfa/Thbs1/Sdc4/Ctnnb1	5
1	Atxn2l	0	0.562688	0.641	0.474	0	Atxn2l		GO:0019318	GO:0019318	hexose metabolic process	6/182	223/23210	0.00844081	0.0363908	0.0233874	Tnf/Atf4/Nfe2l1/Dyrk2/Sesn2/Hif1a	6													GO:0071560	GO:0071560	cellular response to transforming growth factor beta stimulus	5/104	204/23210	0.00227242	0.00913998	0.00477902	Zfp36l1/Skil/Cited2/Thbs1/Tgfbr1	5
1	Ptp4a1	0	0.562664	0.896	0.742	0	Ptp4a1		GO:0050817	GO:0050817	coagulation	5/182	159/23210	0.00845458	0.0364065	0.0233974	Plek/Slc7a11/Syk/Pdgfb/Ptprj	5													GO:0002467	GO:0002467	germinal center formation	2/104	16/23210	0.00229044	0.00913998	0.00477902	Tnfaip3/Bcl3	2
1	Igf1	0	0.561929	0.911	0.779	0	Igf1		GO:0030100	GO:0030100	regulation of endocytosis	7/182	293/23210	0.00854918	0.0367424	0.0236133	Tnf/Tlr2/Syk/Fcgr2b/Stap1/Ptprj/Itgav	7													GO:0003159	GO:0003159	morphogenesis of an endothelium	2/104	16/23210	0.00229044	0.00913998	0.00477902	Cxcr4/Ctnnb1	2
1	Tpm4	0	0.560723	0.906	0.744	0	Tpm4		GO:0050772	GO:0050772	positive regulation of axonogenesis	4/182	102/23210	0.00856332	0.0367424	0.0236133	Sema4d/Zeb2/Plxna2/Eif4g2	4													GO:0010875	GO:0010875	positive regulation of cholesterol efflux	2/104	16/23210	0.00229044	0.00913998	0.00477902	Nfkbia/Apoe	2
1	Ifi204	5.79985e-291	0.56014	0.533	0.364	1.15817e-286	Ifi204		GO:0051897	GO:0051897	positive regulation of protein kinase B signaling	4/182	102/23210	0.00856332	0.0367424	0.0236133	Tnf/Gdf15/Mtdh/Ptprj	4													GO:0042228	GO:0042228	interleukin-8 biosynthetic process	2/104	16/23210	0.00229044	0.00913998	0.00477902	Tnf/Bcl3	2
1	Cdca4	1.36336e-77	0.557585	0.159	0.102	2.72249e-73	Cdca4		GO:0020027	GO:0020027	hemoglobin metabolic process	2/182	18/23210	0.00861501	0.0367881	0.0236427	Tet2/Hif1a	2													GO:0042359	GO:0042359	vitamin D metabolic process	2/104	16/23210	0.00229044	0.00913998	0.00477902	Il1b/Tnf	2
1	Pnp	0	0.556818	0.827	0.687	0	Pnp		GO:0048753	GO:0048753	pigment granule organization	2/182	18/23210	0.00861501	0.0367881	0.0236427	Rab32/Zeb2	2													GO:0043652	GO:0043652	engulfment of apoptotic cell	2/104	16/23210	0.00229044	0.00913998	0.00477902	Thbs1/Trem2	2
1	Lilrb4a	1.63032e-266	0.556176	0.557	0.401	3.25559e-262	Lilrb4a		GO:0060416	GO:0060416	response to growth hormone	2/182	18/23210	0.00861501	0.0367881	0.0236427	Gdf15/Jak2	2													GO:0044068	GO:0044068	modulation by symbiont of host cellular process	2/104	16/23210	0.00229044	0.00913998	0.00477902	Bcl2l11/Tnip1	2
1	Tlk2	1.67748e-171	0.555705	0.348	0.232	3.34977e-167	Tlk2		GO:2000319	GO:2000319	regulation of T-helper 17 cell differentiation	2/182	18/23210	0.00861501	0.0367881	0.0236427	Nlrp3/Malt1	2													GO:0061154	GO:0061154	endothelial tube morphogenesis	2/104	16/23210	0.00229044	0.00913998	0.00477902	Cxcr4/Ctnnb1	2
1	Eif4g2	0	0.555612	0.992	0.956	0	Eif4g2		GO:0019362	GO:0019362	pyridine nucleotide metabolic process	5/182	160/23210	0.00867326	0.0368614	0.0236898	Nupr1/Slc2a6/Nampt/Ncf1/Hif1a	5													GO:0070262	GO:0070262	peptidyl-serine dephosphorylation	2/104	16/23210	0.00229044	0.00913998	0.00477902	Dusp1/Ppp1r15a	2
1	Vezf1	2.09661e-209	0.555061	0.522	0.383	4.18673e-205	Vezf1		GO:0031214	GO:0031214	biomineral tissue development	5/182	160/23210	0.00867326	0.0368614	0.0236898	Fam20c/Atf4/Snx10/Bcor/Hif1a	5													GO:1904996	GO:1904996	positive regulation of leukocyte adhesion to vascular endothelial cell	2/104	16/23210	0.00229044	0.00913998	0.00477902	Icam1/Tnf	2
1	Zfp703	0	0.55486	0.666	0.498	0	Zfp703		GO:0035821	GO:0035821	modification of morphology or physiology of other organism	5/182	160/23210	0.00867326	0.0368614	0.0236898	Ccl4/Tlr2/Syk/Tnip1/Ncf1	5													GO:0051099	GO:0051099	positive regulation of binding	5/104	205/23210	0.00232107	0.00925123	0.00483719	Igf1/Apoe/Hmgb2/Lgals3/Ctnnb1	5
1	Gas7	7.64078e-214	0.55482	0.507	0.362	1.52579e-209	Gas7		GO:0051291	GO:0051291	protein heterooligomerization	5/182	160/23210	0.00867326	0.0368614	0.0236898	Sqstm1/Lims1/Sept11/Gnaq/Trps1	5													GO:0033138	GO:0033138	positive regulation of peptidyl-serine phosphorylation	4/104	124/23210	0.00236434	0.00938138	0.00490524	Vegfa/Gas6/Ppp1r15a/Tnf	4
1	Mettl6	1.8576e-150	0.554758	0.362	0.253	3.70943e-146	Mettl6		GO:0032350	GO:0032350	regulation of hormone metabolic process	3/182	54/23210	0.00877489	0.0372492	0.023939	Tnf/Nfkb1/Hif1a	3													GO:0061008	GO:0061008	hepaticobiliary system development	4/104	124/23210	0.00236434	0.00938138	0.00490524	Tnfaip3/Cited2/Cadm1/Cebpb	4
1	Fndc3b	0	0.554515	0.779	0.62	0	Fndc3b		GO:0010632	GO:0010632	regulation of epithelial cell migration	6/182	225/23210	0.00879829	0.0373043	0.0239744	Cd40/Spred1/Pdgfb/Hif1a/Adam17/Sash1	6													GO:0008347	GO:0008347	glial cell migration	3/104	59/23210	0.00236811	0.00938138	0.00490524	Trem2/Ctnnb1/Pmp22	3
1	Mmd	4.85989e-106	0.554429	0.273	0.19	9.70471e-102	Mmd		GO:0009135	GO:0009135	purine nucleoside diphosphate metabolic process	4/182	103/23210	0.00885593	0.037372	0.0240179	Nupr1/Ampd3/Slc2a6/Hif1a	4													GO:0060711	GO:0060711	labyrinthine layer development	3/104	59/23210	0.00236811	0.00938138	0.00490524	Socs3/Junb/Zfp36l1	3
1	Nfe2l2	0	0.552474	0.968	0.882	0	Nfe2l2		GO:0009179	GO:0009179	purine ribonucleoside diphosphate metabolic process	4/182	103/23210	0.00885593	0.037372	0.0240179	Nupr1/Ampd3/Slc2a6/Hif1a	4													GO:1903078	GO:1903078	positive regulation of protein localization to plasma membrane	3/104	59/23210	0.00236811	0.00938138	0.00490524	Trem2/Lgals3/Tnf	3
1	Nfkbia	0	0.552239	0.979	0.85	0	Nfkbia		GO:0048709	GO:0048709	oligodendrocyte differentiation	4/182	103/23210	0.00885593	0.037372	0.0240179	Tlr2/Tnfrsf1b/Ptprj/Id2	4													GO:0034329	GO:0034329	cell junction assembly	5/104	206/23210	0.00237047	0.00938138	0.00490524	Vegfa/Sdc4/Ctnnb1/Pmp22/Tnf	5
1	Eprs	0	0.551478	0.788	0.625	0	Eprs		GO:1901800	GO:1901800	positive regulation of proteasomal protein catabolic process	4/182	103/23210	0.00885593	0.037372	0.0240179	Herpud1/Nupr1/Rnf19a/Trib3	4													GO:0008202	GO:0008202	steroid metabolic process	6/104	301/23210	0.00237337	0.00938179	0.00490545	Il1b/Egr1/Igf1/Apoe/Pmp22/Tnf	6
1	Gnl3	2.96988e-263	0.551477	0.595	0.449	5.93055e-259	Gnl3		GO:0072175	GO:0072175	epithelial tube formation	5/182	161/23210	0.00889583	0.0374963	0.0240978	Sdc4/Vasp/Lmo4/Zeb2/Hif1a	5													GO:0071559	GO:0071559	response to transforming growth factor beta	5/104	208/23210	0.00247158	0.00974707	0.00509645	Zfp36l1/Skil/Cited2/Thbs1/Tgfbr1	5
1	I830077J02Rik	1.6629e-33	0.550229	0.068	0.044	3.32064e-29	I830077J02Rik		GO:0002792	GO:0002792	negative regulation of peptide secretion	5/182	162/23210	0.00912232	0.0383608	0.0246534	Tnf/Nlrp3/Rab11fip1/Klf7/Ezr	5													GO:1903050	GO:1903050	regulation of proteolysis involved in cellular protein catabolic process	5/104	208/23210	0.00247158	0.00974707	0.00509645	Rnf19b/Apoe/Trib1/Trem2/N4bp1	5
1	Donson	5.1419e-53	0.54915	0.096	0.059	1.02679e-48	Donson		GO:0032635	GO:0032635	interleukin-6 production	5/182	162/23210	0.00912232	0.0383608	0.0246534	Tnf/Tlr2/Mapkapk2/Syk/Ripk2	5													GO:0033209	GO:0033209	tumor necrosis factor-mediated signaling pathway	3/104	60/23210	0.00248469	0.009753	0.00509955	Nfkbia/Gas6/Tnf	3
1	Spi1	0	0.548871	0.938	0.854	0	Spi1		GO:0042136	GO:0042136	neurotransmitter biosynthetic process	4/182	104/23210	0.009155	0.0384531	0.0247127	Tnf/Icam1/Tlr2/Jak2	4													GO:0042982	GO:0042982	amyloid precursor protein metabolic process	3/104	60/23210	0.00248469	0.009753	0.00509955	Igf1/Apoe/Tnf	3
1	Gk	5.57656e-234	0.548578	0.454	0.307	1.11358e-229	Gk		GO:0032653	GO:0032653	regulation of interleukin-10 production	3/182	55/23210	0.00922845	0.038536	0.024766	Tlr2/Syk/Fcgr2b	3													GO:0050982	GO:0050982	detection of mechanical stimulus	3/104	60/23210	0.00248469	0.009753	0.00509955	Cxcr4/Igf1/Tnf	3
1	Zdhhc18	2.91337e-213	0.548317	0.467	0.328	5.81772e-209	Zdhhc18		GO:0035306	GO:0035306	positive regulation of dephosphorylation	3/182	55/23210	0.00922845	0.038536	0.024766	Plek/Ppp1r15a/Jak2	3													GO:0090183	GO:0090183	regulation of kidney development	3/104	60/23210	0.00248469	0.009753	0.00509955	Egr1/Vegfa/Ctnnb1	3
1	Tmem135	2.01012e-224	0.54776	0.449	0.305	4.014e-220	Tmem135		GO:0042531	GO:0042531	positive regulation of tyrosine phosphorylation of STAT protein	3/182	55/23210	0.00922845	0.038536	0.024766	Tnf/Cd40/Jak2	3													GO:0019722	GO:0019722	calcium-mediated signaling	5/104	209/23210	0.00252329	0.00989295	0.00517272	Cxcr4/Igf1/Trem2/Ccrl2/Tnf	5
1	Appl1	4.58352e-183	0.546878	0.433	0.308	9.15283e-179	Appl1		GO:0043470	GO:0043470	regulation of carbohydrate catabolic process	3/182	55/23210	0.00922845	0.038536	0.024766	Nupr1/Slc2a6/Hif1a	3													GO:0046677	GO:0046677	response to antibiotic	6/104	305/23210	0.00253421	0.00992419	0.00518906	Tnfaip3/Id3/Egr1/Igf1/Nfe2l2/Kdm6b	6
1	Lrp12	3.89685e-159	0.546321	0.604	0.496	7.78162e-155	Lrp12		GO:0061512	GO:0061512	protein localization to cilium	3/182	55/23210	0.00922845	0.038536	0.024766	Ehd1/Lztfl1/Snx10	3													GO:0014065	GO:0014065	phosphatidylinositol 3-kinase signaling	4/104	127/23210	0.00257815	0.00999603	0.00522662	Igf1/Zfp36l1/Cd28/Tnf	4
1	Dnajb2	9.00172e-84	0.546237	0.159	0.1	1.79755e-79	Dnajb2		GO:0014897	GO:0014897	striated muscle hypertrophy	4/182	105/23210	0.00946058	0.0392694	0.0252374	Tnfrsf1b/Foxp1/Kdm4a/Camk2d	4													GO:0002922	GO:0002922	positive regulation of humoral immune response	2/104	17/23210	0.00258826	0.00999603	0.00522662	Il1b/Tnf	2
1	Rassf4	0	0.546195	0.932	0.795	0	Rassf4		GO:0043473	GO:0043473	pigmentation	4/182	105/23210	0.00946058	0.0392694	0.0252374	Gnaq/Mitf/Rab32/Zeb2	4													GO:0010934	GO:0010934	macrophage cytokine production	2/104	17/23210	0.00258826	0.00999603	0.00522662	Gas6/Tlr2	2
1	Bcl6	1.02062e-278	0.545171	0.523	0.356	2.03807e-274	Bcl6		GO:0055017	GO:0055017	cardiac muscle tissue growth	4/182	105/23210	0.00946058	0.0392694	0.0252374	Pim1/Foxp1/Rbpj/Camk2d	4													GO:0044406	GO:0044406	adhesion of symbiont to host	2/104	17/23210	0.00258826	0.00999603	0.00522662	Icam1/Gas6	2
1	Gtpbp4	0	0.54504	0.656	0.496	0	Gtpbp4		GO:0002726	GO:0002726	positive regulation of T cell cytokine production	2/182	19/23210	0.00957925	0.0392694	0.0252374	Nlrp3/Malt1	2													GO:0045410	GO:0045410	positive regulation of interleukin-6 biosynthetic process	2/104	17/23210	0.00258826	0.00999603	0.00522662	Il1b/Tnf	2
1	Triobp	3.4567e-105	0.544754	0.245	0.165	6.90268e-101	Triobp		GO:0010818	GO:0010818	T cell chemotaxis	2/182	19/23210	0.00957925	0.0392694	0.0252374	Cxcl16/Adam17	2													GO:0045603	GO:0045603	positive regulation of endothelial cell differentiation	2/104	17/23210	0.00258826	0.00999603	0.00522662	Btg1/Ctnnb1	2
1	Pmaip1	1.6803e-54	0.544322	0.103	0.064	3.35538e-50	Pmaip1		GO:0030502	GO:0030502	negative regulation of bone mineralization	2/182	19/23210	0.00957925	0.0392694	0.0252374	Bcor/Hif1a	2													GO:0061158	GO:0061158	3'-UTR-mediated mRNA destabilization	2/104	17/23210	0.00258826	0.00999603	0.00522662	Zfp36/Zfp36l1	2
1	Tdg	3.93119e-158	0.542995	0.303	0.196	7.8502e-154	Tdg		GO:0031664	GO:0031664	regulation of lipopolysaccharide-mediated signaling pathway	2/182	19/23210	0.00957925	0.0392694	0.0252374	Acod1/Sash1	2													GO:0070886	GO:0070886	positive regulation of calcineurin-NFAT signaling cascade	2/104	17/23210	0.00258826	0.00999603	0.00522662	Igf1/Tnf	2
1	2510017J16Rik	1.02383e-10	0.541673	0.019	0.012	2.04449e-06	2510017J16Rik		GO:0032695	GO:0032695	negative regulation of interleukin-12 production	2/182	19/23210	0.00957925	0.0392694	0.0252374	Tlr2/Nfkb1	2													GO:0106058	GO:0106058	positive regulation of calcineurin-mediated signaling	2/104	17/23210	0.00258826	0.00999603	0.00522662	Igf1/Tnf	2
1	Kbtbd2	9.44815e-214	0.54148	0.443	0.303	1.8867e-209	Kbtbd2		GO:0035994	GO:0035994	response to muscle stretch	2/182	19/23210	0.00957925	0.0392694	0.0252374	Nfkb1/Rela	2													GO:1902992	GO:1902992	negative regulation of amyloid precursor protein catabolic process	2/104	17/23210	0.00258826	0.00999603	0.00522662	Igf1/Apoe	2
1	Gm26652	1.63265e-19	0.541159	0.058	0.04	3.26023e-15	Gm26652		GO:0042789	GO:0042789	mRNA transcription by RNA polymerase II	2/182	19/23210	0.00957925	0.0392694	0.0252374	Atf4/Ddit3	2													GO:1903960	GO:1903960	negative regulation of anion transmembrane transport	2/104	17/23210	0.00258826	0.00999603	0.00522662	Thbs1/Tnf	2
1	Hnrnpa1	0	0.540622	0.754	0.582	0	Hnrnpa1		GO:0046886	GO:0046886	positive regulation of hormone biosynthetic process	2/182	19/23210	0.00957925	0.0392694	0.0252374	Tnf/Hif1a	2													GO:1905331	GO:1905331	negative regulation of morphogenesis of an epithelium	2/104	17/23210	0.00258826	0.00999603	0.00522662	Ctnnb1/Tnf	2
1	Gsap	0	0.540451	0.656	0.472	0	Gsap		GO:0050860	GO:0050860	negative regulation of T cell receptor signaling pathway	2/182	19/23210	0.00957925	0.0392694	0.0252374	Ptprj/Ezr	2													GO:0048286	GO:0048286	lung alveolus development	3/104	61/23210	0.00260477	0.0100483	0.00525393	Vegfa/Igf1/Errfi1	3
1	Opa3	3.7098e-193	0.54036	0.44	0.308	7.4081e-189	Opa3		GO:0071605	GO:0071605	monocyte chemotactic protein-1 production	2/182	19/23210	0.00957925	0.0392694	0.0252374	Syk/Erbin	2													GO:0003279	GO:0003279	cardiac septum development	4/104	128/23210	0.00265227	0.0102198	0.00534361	Cxcr4/Prdm1/Cited2/Tgfbr1	4
1	Vps18	4.63558e-238	0.539955	0.518	0.37	9.2568e-234	Vps18		GO:0071637	GO:0071637	regulation of monocyte chemotactic protein-1 production	2/182	19/23210	0.00957925	0.0392694	0.0252374	Syk/Erbin	2													GO:0015711	GO:0015711	organic anion transport	7/104	415/23210	0.0026689	0.010272	0.00537094	Il1b/Thbs1/Apoe/Nfkbie/Fabp4/Tnf/Slc6a8	7
1	Nrf1	6.64525e-96	0.539576	0.201	0.13	1.32699e-91	Nrf1		GO:1904385	GO:1904385	cellular response to angiotensin	2/182	19/23210	0.00957925	0.0392694	0.0252374	Nfkb1/Rela	2													GO:0045995	GO:0045995	regulation of embryonic development	4/104	129/23210	0.00272785	0.0104749	0.00547702	Tnfaip3/Igf1/Nfe2l2/Ctnnb1	4
1	Inpp5b	4.89308e-76	0.539256	0.174	0.116	9.771e-72	Inpp5b		GO:2000345	GO:2000345	regulation of hepatocyte proliferation	2/182	19/23210	0.00957925	0.0392694	0.0252374	Cflar/Lims1	2													GO:0051101	GO:0051101	regulation of DNA binding	4/104	129/23210	0.00272785	0.0104749	0.00547702	Id3/Igf1/Hmgb2/Ctnnb1	4
1	Lif	7.19587e-19	0.539203	0.038	0.024	1.43694e-14	Lif		GO:0035456	GO:0035456	response to interferon-beta	3/182	56/23210	0.00969549	0.0395651	0.0254274	Acod1/Ifi211/Gbp2	3													GO:0048639	GO:0048639	positive regulation of developmental growth	5/104	214/23210	0.00279372	0.0107156	0.00560288	Cxcr4/Vegfa/Igf1/Pim1/Apoe	5
1	Osgin1	3.40722e-64	0.538764	0.198	0.14	6.80388e-60	Osgin1		GO:0051196	GO:0051196	regulation of coenzyme metabolic process	3/182	56/23210	0.00969549	0.0395651	0.0254274	Nupr1/Slc2a6/Hif1a	3													GO:0034121	GO:0034121	regulation of toll-like receptor signaling pathway	3/104	63/23210	0.00285556	0.0108907	0.00569439	Tnfaip3/Irf1/Tlr2	3
1	Slfn5	2.16892e-114	0.537768	0.405	0.311	4.33111e-110	Slfn5		GO:1902883	GO:1902883	negative regulation of response to oxidative stress	3/182	56/23210	0.00969549	0.0395651	0.0254274	Slc7a11/Atf4/Hif1a	3													GO:0042246	GO:0042246	tissue regeneration	3/104	63/23210	0.00285556	0.0108907	0.00569439	Ifrd1/Igf1/Cdkn1a	3
1	Dst	0	0.537681	0.641	0.466	0	Dst		GO:1905517	GO:1905517	macrophage migration	3/182	56/23210	0.00969549	0.0395651	0.0254274	Ccl3/Stap1/Ptprj	3													GO:0043388	GO:0043388	positive regulation of DNA binding	3/104	63/23210	0.00285556	0.0108907	0.00569439	Igf1/Hmgb2/Ctnnb1	3
1	Marcks	0	0.536575	0.981	0.931	0	Marcks		GO:0019359	GO:0019359	nicotinamide nucleotide biosynthetic process	4/182	106/23210	0.00977272	0.0398349	0.0256008	Nupr1/Slc2a6/Nampt/Hif1a	4													GO:0046579	GO:0046579	positive regulation of Ras protein signal transduction	3/104	63/23210	0.00285556	0.0108907	0.00569439	Igf1/Itpkb/Gpr65	3
1	Gas2l3	0	0.536281	0.841	0.703	0	Gas2l3		GO:0043901	GO:0043901	negative regulation of multi-organism process	5/182	165/23210	0.00982562	0.0399145	0.0256519	Tnf/Ccl4/Acod1/Itgav/Trim35	5													GO:2001169	GO:2001169	regulation of ATP biosynthetic process	3/104	63/23210	0.00285556	0.0108907	0.00569439	Igf1/Entpd1/Trem2	3
1	Galnt3	8.04307e-12	0.536236	0.034	0.023	1.60612e-07	Galnt3		GO:0051017	GO:0051017	actin filament bundle assembly	5/182	165/23210	0.00982562	0.0399145	0.0256519	Plek/Sdc4/Lcp1/Ezr/Marcks	5													GO:0034138	GO:0034138	toll-like receptor 3 signaling pathway	2/104	18/23210	0.0029033	0.0110227	0.00576344	Tnfaip3/Tnf	2
1	Cggbp1	0	0.536132	0.799	0.645	0	Cggbp1		GO:0072524	GO:0072524	pyridine-containing compound metabolic process	5/182	165/23210	0.00982562	0.0399145	0.0256519	Nupr1/Slc2a6/Nampt/Ncf1/Hif1a	5													GO:0060707	GO:0060707	trophoblast giant cell differentiation	2/104	18/23210	0.0029033	0.0110227	0.00576344	Socs3/Prdm1	2
1	Map3k8	1.68758e-178	0.536027	0.36	0.238	3.36992e-174	Map3k8		GO:0072001	GO:0072001	renal system development	7/182	302/23210	0.0099917	0.0405433	0.026056	Cflar/Cd44/Jag1/Pdgfb/Id2/Tet2/Notch2	7													GO:0060712	GO:0060712	spongiotrophoblast layer development	2/104	18/23210	0.0029033	0.0110227	0.00576344	Socs3/Zfp36l1	2
1	Cd33	1.03824e-125	0.535961	0.435	0.336	2.07325e-121	Cd33		GO:0009185	GO:0009185	ribonucleoside diphosphate metabolic process	4/182	107/23210	0.0100915	0.0408557	0.0262568	Nupr1/Ampd3/Slc2a6/Hif1a	4													GO:0060947	GO:0060947	cardiac vascular smooth muscle cell differentiation	2/104	18/23210	0.0029033	0.0110227	0.00576344	Vegfa/Ctnnb1	2
1	Katnbl1	9.86004e-192	0.535802	0.446	0.314	1.96895e-187	Katnbl1		GO:0014896	GO:0014896	muscle hypertrophy	4/182	107/23210	0.0100915	0.0408557	0.0262568	Tnfrsf1b/Foxp1/Kdm4a/Camk2d	4													GO:0048762	GO:0048762	mesenchymal cell differentiation	5/104	216/23210	0.00290756	0.0110264	0.00576537	Il1b/Vegfa/Cited2/Tgfbr1/Ctnnb1	5
1	Btg1	0	0.53492	0.985	0.925	0	Btg1		GO:0051893	GO:0051893	regulation of focal adhesion assembly	3/182	57/23210	0.0101761	0.0411054	0.0264173	Sdc4/Lims1/Ptprj	3													GO:0032233	GO:0032233	positive regulation of actin filament bundle assembly	3/104	64/23210	0.00298632	0.0112996	0.00590822	Sdc4/Tgfbr1/Gpr65	3
1	Slc20a1	1.90037e-297	0.534493	0.625	0.461	3.79486e-293	Slc20a1		GO:0090109	GO:0090109	regulation of cell-substrate junction assembly	3/182	57/23210	0.0101761	0.0411054	0.0264173	Sdc4/Lims1/Ptprj	3													GO:0071479	GO:0071479	cellular response to ionizing radiation	3/104	64/23210	0.00298632	0.0112996	0.00590822	Egr1/Gadd45a/Cdkn1a	3
1	Tle3	7.84169e-161	0.534378	0.421	0.304	1.56591e-156	Tle3		GO:0050863	GO:0050863	regulation of T cell activation	7/182	304/23210	0.010335	0.0417004	0.0267997	Nlrp3/Sdc4/Malt1/Tnfrsf1b/Cd44/Syk/Ripk2	7													GO:0051271	GO:0051271	negative regulation of cellular component movement	6/104	316/23210	0.0030189	0.01141	0.00596596	Cited2/Nfe2l2/Thbs1/Dusp1/Apoe/Trib1	6
1	Bend3	8.23273e-35	0.532157	0.065	0.04	1.64399e-30	Bend3		GO:0045621	GO:0045621	positive regulation of lymphocyte differentiation	4/182	108/23210	0.0104169	0.0419836	0.0269817	Nlrp3/Malt1/Syk/Ripk2	4													GO:0001837	GO:0001837	epithelial to mesenchymal transition	4/104	133/23210	0.00304492	0.0114696	0.00599713	Il1b/Vegfa/Tgfbr1/Ctnnb1	4
1	Sav1	7.76256e-235	0.531832	0.516	0.368	1.55011e-230	Sav1		GO:0061572	GO:0061572	actin filament bundle organization	5/182	168/23210	0.0105653	0.0422037	0.0271231	Plek/Sdc4/Lcp1/Ezr/Marcks	5													GO:0034763	GO:0034763	negative regulation of transmembrane transport	4/104	133/23210	0.00304492	0.0114696	0.00599713	Il1b/Thbs1/Fabp5/Tnf	4
1	Pde4b	0	0.531822	0.7	0.494	0	Pde4b		GO:0002313	GO:0002313	mature B cell differentiation involved in immune response	2/182	20/23210	0.0105892	0.0422037	0.0271231	Dock10/Notch2	2													GO:0035966	GO:0035966	response to topologically incorrect protein	4/104	133/23210	0.00304492	0.0114696	0.00599713	Nfe2l2/Thbs1/Ppp1r15a/Pmp22	4
1	Clec12a	0	0.531592	0.888	0.734	0	Clec12a		GO:0002755	GO:0002755	MyD88-dependent toll-like receptor signaling pathway	2/182	20/23210	0.0105892	0.0422037	0.0271231	Tlr2/Tnip1	2													GO:0018105	GO:0018105	peptidyl-serine phosphorylation	6/104	318/23210	0.003114	0.0117158	0.00612583	Vegfa/Sgk1/Gas6/Tgfbr1/Ppp1r15a/Tnf	6
1	Mpp5	4.1149e-150	0.531148	0.328	0.221	8.21705e-146	Mpp5		GO:0033033	GO:0033033	negative regulation of myeloid cell apoptotic process	2/182	20/23210	0.0105892	0.0422037	0.0271231	Fcgr2b/Clec5a	2													GO:0060425	GO:0060425	lung morphogenesis	3/104	65/23210	0.00312072	0.0117158	0.00612583	Igf1/Ctnnb1/Tnf	3
1	Rnf103	1.57581e-126	0.530213	0.359	0.257	3.14673e-122	Rnf103		GO:0034377	GO:0034377	plasma lipoprotein particle assembly	2/182	20/23210	0.0105892	0.0422037	0.0271231	Plagl2/Abca1	2													GO:1903793	GO:1903793	positive regulation of anion transport	3/104	65/23210	0.00312072	0.0117158	0.00612583	Il1b/Apoe/Cebpb	3
1	Bcl10	0	0.528403	0.78	0.612	0	Bcl10		GO:0048245	GO:0048245	eosinophil chemotaxis	2/182	20/23210	0.0105892	0.0422037	0.0271231	Ccl4/Ccl9	2													GO:0002043	GO:0002043	blood vessel endothelial cell proliferation involved in sprouting angiogenesis	2/104	19/23210	0.00323541	0.0120923	0.0063227	Vegfa/Thbs1	2
1	Furin	0	0.527473	0.698	0.533	0	Furin		GO:0061323	GO:0061323	cell proliferation involved in heart morphogenesis	2/182	20/23210	0.0105892	0.0422037	0.0271231	Pim1/Rbpj	2													GO:0002726	GO:0002726	positive regulation of T cell cytokine production	2/104	19/23210	0.00323541	0.0120923	0.0063227	Il1b/Nlrp3	2
1	Etv6	1.34435e-194	0.527412	0.406	0.276	2.68453e-190	Etv6		GO:1900409	GO:1900409	positive regulation of cellular response to oxidative stress	2/182	20/23210	0.0105892	0.0422037	0.0271231	Tnf/Foxp1	2													GO:0032695	GO:0032695	negative regulation of interleukin-12 production	2/104	19/23210	0.00323541	0.0120923	0.0063227	Thbs1/Tlr2	2
1	Nfyb	8.21689e-85	0.527075	0.214	0.146	1.64083e-80	Nfyb		GO:1990776	GO:1990776	response to angiotensin	2/182	20/23210	0.0105892	0.0422037	0.0271231	Nfkb1/Rela	2													GO:0051956	GO:0051956	negative regulation of amino acid transport	2/104	19/23210	0.00323541	0.0120923	0.0063227	Il1b/Tnf	2
1	Traf3	1.76174e-228	0.524485	0.436	0.291	3.51801e-224	Traf3		GO:2000136	GO:2000136	regulation of cell proliferation involved in heart morphogenesis	2/182	20/23210	0.0105892	0.0422037	0.0271231	Pim1/Rbpj	2													GO:0046324	GO:0046324	regulation of glucose import	3/104	66/23210	0.00325878	0.0121526	0.00635424	Igf1/Nfe2l2/Tnf	3
1	Peli1	6.94404e-262	0.524353	0.666	0.519	1.38666e-257	Peli1		GO:0002011	GO:0002011	morphogenesis of an epithelial sheet	3/182	58/23210	0.0106703	0.0423389	0.02721	Cd44/Jag1/Notch2	3													GO:1904377	GO:1904377	positive regulation of protein localization to cell periphery	3/104	66/23210	0.00325878	0.0121526	0.00635424	Trem2/Lgals3/Tnf	3
1	Cdt1	1.36914e-135	0.524204	0.358	0.256	2.73404e-131	Cdt1		GO:0021517	GO:0021517	ventral spinal cord development	3/182	58/23210	0.0106703	0.0423389	0.02721	Lmo4/Nfe2l1/Foxp1	3													GO:2001056	GO:2001056	positive regulation of cysteine-type endopeptidase activity	4/104	136/23210	0.00329863	0.0122876	0.00642481	Bcl2l11/Nlrp3/Ctsd/Tnf	4
1	Nabp1	1.11724e-121	0.524107	0.3	0.207	2.23101e-117	Nabp1		GO:0032663	GO:0032663	regulation of interleukin-2 production	3/182	58/23210	0.0106703	0.0423389	0.02721	Malt1/Ripk2/Ezr	3													GO:0002456	GO:0002456	T cell mediated immunity	4/104	137/23210	0.00338631	0.0126002	0.00658827	Il1b/Icam1/Il7r/Nlrp3	4
1	Timm8a1	2.89094e-159	0.523955	0.356	0.243	5.77291e-155	Timm8a1		GO:0098900	GO:0098900	regulation of action potential	3/182	58/23210	0.0106703	0.0423389	0.02721	Tnf/Foxp1/Camk2d	3													GO:0002673	GO:0002673	regulation of acute inflammatory response	3/104	67/23210	0.00340054	0.0126252	0.00660133	Il1b/Nlrp3/Tnf	3
1	Slc3a2	0	0.52384	0.951	0.85	0	Slc3a2		GO:0019363	GO:0019363	pyridine nucleotide biosynthetic process	4/182	109/23210	0.0107491	0.0424635	0.0272901	Nupr1/Slc2a6/Nampt/Hif1a	4													GO:2000179	GO:2000179	positive regulation of neural precursor cell proliferation	3/104	67/23210	0.00340054	0.0126252	0.00660133	Vegfa/Igf1/Ctnnb1	3
1	Ankrd50	9.07544e-155	0.523296	0.308	0.202	1.81227e-150	Ankrd50		GO:0034968	GO:0034968	histone lysine methylation	4/182	109/23210	0.0107491	0.0424635	0.0272901	Bcor/Kdm4a/Mllt6/Tet2	4													GO:0010632	GO:0010632	regulation of epithelial cell migration	5/104	225/23210	0.00346172	0.012824	0.00670528	Vegfa/Igf1/Nfe2l2/Thbs1/Apoe	5
1	Prkx	2.41021e-235	0.52279	0.505	0.354	4.81295e-231	Prkx		GO:0072009	GO:0072009	nephron epithelium development	4/182	109/23210	0.0107491	0.0424635	0.0272901	Cd44/Jag1/Pdgfb/Notch2	4													GO:0071241	GO:0071241	cellular response to inorganic substance	5/104	225/23210	0.00346172	0.012824	0.00670528	Junb/Nfe2l2/Thbs1/Itpkb/Fabp4	5
1	Hook3	0	0.521075	0.758	0.608	0	Hook3		GO:1903076	GO:1903076	regulation of protein localization to plasma membrane	4/182	109/23210	0.0107491	0.0424635	0.0272901	Tnf/Sqstm1/Ezr/Camk2d	4													GO:0022412	GO:0022412	cellular process involved in reproduction in multicellular organism	7/104	436/23210	0.00350331	0.0129638	0.00677838	Cxcr4/Prdm1/Igf1/H3f3b/Tgfbr1/Hmgb2/Ctnnb1	7
1	Il18	1.39356e-32	0.520922	0.077	0.05	2.7828e-28	Il18		GO:0045927	GO:0045927	positive regulation of growth	7/182	308/23210	0.0110473	0.0434673	0.0279352	Pim1/Sema4d/Ezr/Rbpj/Eif4g2/Cxcl16/Adam17	7													GO:2001244	GO:2001244	positive regulation of intrinsic apoptotic signaling pathway	3/104	68/23210	0.00354601	0.0130626	0.00683001	Bcl2l11/Skil/Mcl1	3
1	Med13	6.38357e-300	0.520792	0.65	0.484	1.27474e-295	Med13		GO:0042129	GO:0042129	regulation of T cell proliferation	5/182	170/23210	0.0110791	0.0434673	0.0279352	Sdc4/Tnfrsf1b/Cd44/Syk/Ripk2	5													GO:0030216	GO:0030216	keratinocyte differentiation	4/104	139/23210	0.00356639	0.0130626	0.00683001	Zfp36/Zfp36l1/Errfi1/Fosl2	4
1	Gmeb2	2.64911e-141	0.519909	0.214	0.128	5.29001e-137	Gmeb2		GO:0097237	GO:0097237	cellular response to toxic substance	5/182	170/23210	0.0110791	0.0434673	0.0279352	Tnf/Nfkb1/Rela/Pdgfb/Foxp1	5													GO:0002313	GO:0002313	mature B cell differentiation involved in immune response	2/104	20/23210	0.00358443	0.0130626	0.00683001	Tnfaip3/Bcl3	2
1	Lars	1.79796e-210	0.519772	0.505	0.368	3.59034e-206	Lars		GO:0044270	GO:0044270	cellular nitrogen compound catabolic process	9/182	463/23210	0.0110877	0.0434673	0.0279352	Tnfrsf1b/Nupr1/Mapkapk2/Slc2a6/Ncf1/Gtpbp2/Tet2/Larp1/Hif1a	9													GO:0002504	GO:0002504	antigen processing and presentation of peptide or polysaccharide antigen via MHC class II	2/104	20/23210	0.00358443	0.0130626	0.00683001	Thbs1/Trem2	2
1	Prdm4	2.56317e-155	0.518828	0.272	0.171	5.1184e-151	Prdm4		GO:0001843	GO:0001843	neural tube closure	4/182	110/23210	0.011088	0.0434673	0.0279352	Sdc4/Vasp/Lmo4/Zeb2	4													GO:0002577	GO:0002577	regulation of antigen processing and presentation	2/104	20/23210	0.00358443	0.0130626	0.00683001	Thbs1/Trem2	2
1	Ccdc9	2.95581e-166	0.518173	0.355	0.239	5.90246e-162	Ccdc9		GO:0019882	GO:0019882	antigen processing and presentation	4/182	110/23210	0.011088	0.0434673	0.0279352	Icam1/Fcgr2b/Rab32/Rab10	4													GO:0032148	GO:0032148	activation of protein kinase B activity	2/104	20/23210	0.00358443	0.0130626	0.00683001	Igf1/Gas6	2
1	Tra2b	0	0.517617	0.807	0.646	0	Tra2b		GO:0090100	GO:0090100	positive regulation of transmembrane receptor protein serine/threonine kinase signaling pathway	4/182	110/23210	0.011088	0.0434673	0.0279352	Gdf15/Rbpj/Notch2/Adam17	4													GO:0032288	GO:0032288	myelin assembly	2/104	20/23210	0.00358443	0.0130626	0.00683001	Tlr2/Pmp22	2
1	Nmd3	1.08414e-151	0.517546	0.345	0.236	2.16491e-147	Nmd3		GO:0032613	GO:0032613	interleukin-10 production	3/182	59/23210	0.0111782	0.0436303	0.0280399	Tlr2/Syk/Fcgr2b	3													GO:0032495	GO:0032495	response to muramyl dipeptide	2/104	20/23210	0.00358443	0.0130626	0.00683001	Nfkbia/Tnfaip3	2
1	Zadh2	8.64472e-113	0.517253	0.3	0.21	1.72626e-108	Zadh2		GO:0051148	GO:0051148	negative regulation of muscle cell differentiation	3/182	59/23210	0.0111782	0.0436303	0.0280399	Cflar/Pdgfb/Foxp1	3													GO:0046697	GO:0046697	decidualization	2/104	20/23210	0.00358443	0.0130626	0.00683001	Junb/Cited2	2
1	Adam17	0	0.516972	0.934	0.824	0	Adam17		GO:1903078	GO:1903078	positive regulation of protein localization to plasma membrane	3/182	59/23210	0.0111782	0.0436303	0.0280399	Tnf/Sqstm1/Ezr	3													GO:0050966	GO:0050966	detection of mechanical stimulus involved in sensory perception of pain	2/104	20/23210	0.00358443	0.0130626	0.00683001	Cxcr4/Tnf	2
1	Tbpl1	6.62047e-154	0.516593	0.349	0.239	1.32204e-149	Tbpl1		GO:2000401	GO:2000401	regulation of lymphocyte migration	3/182	59/23210	0.0111782	0.0436303	0.0280399	Ccl4/Itga4/Adam17	3													GO:0061323	GO:0061323	cell proliferation involved in heart morphogenesis	2/104	20/23210	0.00358443	0.0130626	0.00683001	Pim1/Ctnnb1	2
1	Sirt1	6.14315e-122	0.516487	0.266	0.176	1.22673e-117	Sirt1		GO:0000082	GO:0000082	G1/S transition of mitotic cell cycle	5/182	171/23210	0.0113423	0.0441747	0.0283899	Cdkn1a/Eif4ebp1/Id2/Camk2d/Adam17	5													GO:1900409	GO:1900409	positive regulation of cellular response to oxidative stress	2/104	20/23210	0.00358443	0.0130626	0.00683001	Mcl1/Tnf	2
1	Spats2	2.40496e-60	0.51601	0.118	0.074	4.80247e-56	Spats2		GO:0043271	GO:0043271	negative regulation of ion transport	5/182	171/23210	0.0113423	0.0441747	0.0283899	Tnf/Icam1/Atf4/Gnaq/Camk2d	5													GO:1904994	GO:1904994	regulation of leukocyte adhesion to vascular endothelial cell	2/104	20/23210	0.00358443	0.0130626	0.00683001	Icam1/Tnf	2
1	Wdr48	1.13183e-130	0.515243	0.282	0.187	2.26014e-126	Wdr48		GO:0006470	GO:0006470	protein dephosphorylation	6/182	238/23210	0.011391	0.0443162	0.0284808	Tnf/Ppp1r15a/Ppp4r2/Ptprj/Ptpn12/Jak2	6													GO:2000136	GO:2000136	regulation of cell proliferation involved in heart morphogenesis	2/104	20/23210	0.00358443	0.0130626	0.00683001	Pim1/Ctnnb1	2
1	Sh2b2	4.6953e-125	0.514851	0.282	0.188	9.37604e-121	Sh2b2		GO:0001942	GO:0001942	hair follicle development	4/182	111/23210	0.0114337	0.044338	0.0284948	Tnf/Rela/Rbpj/Trps1	4													GO:0046578	GO:0046578	regulation of Ras protein signal transduction	5/104	228/23210	0.00366225	0.0133317	0.00697074	Igf1/Cyth1/Apoe/Itpkb/Gpr65	5
1	Pik3r1	5.77568e-176	0.514447	0.66	0.56	1.15335e-171	Pik3r1		GO:0002688	GO:0002688	regulation of leukocyte chemotaxis	4/182	111/23210	0.0114337	0.044338	0.0284948	Ccl4/Stap1/Ptprj/Adam17	4													GO:0008544	GO:0008544	epidermis development	6/104	329/23210	0.00367763	0.0133732	0.00699243	Zfp36/Zfp36l1/Errfi1/Fosl2/Ctnnb1/Tnf	6
1	Hif1a	0	0.513874	0.93	0.796	0	Hif1a		GO:0060606	GO:0060606	tube closure	4/182	111/23210	0.0114337	0.044338	0.0284948	Sdc4/Vasp/Lmo4/Zeb2	4													GO:0032370	GO:0032370	positive regulation of lipid transport	3/104	69/23210	0.00369525	0.0134082	0.00701076	Nfkbia/Il1b/Apoe	3
1	Ppfibp2	9.7531e-197	0.513805	0.513	0.377	1.9476e-192	Ppfibp2		GO:1901654	GO:1901654	response to ketone	5/182	172/23210	0.0116098	0.0448143	0.0288009	Cflar/Acod1/Eif4ebp1/Jak2/Larp1	5													GO:2000107	GO:2000107	negative regulation of leukocyte apoptotic process	3/104	69/23210	0.00369525	0.0134082	0.00701076	Gas6/Il7r/Itpkb	3
1	Crebbp	0	0.513478	0.766	0.613	0	Crebbp		GO:1903362	GO:1903362	regulation of cellular protein catabolic process	6/182	239/23210	0.0116105	0.0448143	0.0288009	Herpud1/Nupr1/Rnf19a/Nfe2l1/Ezr/Trib3	6													GO:0006338	GO:0006338	chromatin remodeling	4/104	141/23210	0.00375288	0.0136027	0.00711243	H3f3b/Kdm6b/Hmgb2/Ctnnb1	4
1	Tob2	9.34768e-209	0.51334	0.568	0.434	1.86664e-204	Tob2		GO:0015813	GO:0015813	L-glutamate transmembrane transport	2/182	21/23210	0.011644	0.0448143	0.0288009	Tnf/Slc7a11	2													GO:0040013	GO:0040013	negative regulation of locomotion	6/104	332/23210	0.00384372	0.0138598	0.00724686	Cited2/Nfe2l2/Thbs1/Dusp1/Apoe/Trib1	6
1	Ptgir	4.13042e-71	0.512721	0.179	0.121	8.24803e-67	Ptgir		GO:0042438	GO:0042438	melanin biosynthetic process	2/182	21/23210	0.011644	0.0448143	0.0288009	Slc7a11/Zeb2	2													GO:0042130	GO:0042130	negative regulation of T cell proliferation	3/104	70/23210	0.00384826	0.0138598	0.00724686	Gpnmb/Cebpb/Sdc4	3
1	Siah1a	5.35976e-106	0.512645	0.222	0.144	1.07029e-101	Siah1a		GO:0051023	GO:0051023	regulation of immunoglobulin secretion	2/182	21/23210	0.011644	0.0448143	0.0288009	Tnf/Cd40	2													GO:0051057	GO:0051057	positive regulation of small GTPase mediated signal transduction	3/104	70/23210	0.00384826	0.0138598	0.00724686	Igf1/Itpkb/Gpr65	3
1	9330020H09Rik	9.74289e-23	0.512257	0.04	0.025	1.94556e-18	9330020H09Rik		GO:1901223	GO:1901223	negative regulation of NIK/NF-kappaB signaling	2/182	21/23210	0.011644	0.0448143	0.0288009	Nlrp3/Rela	2													GO:1990868	GO:1990868	response to chemokine	3/104	70/23210	0.00384826	0.0138598	0.00724686	Cxcr4/Dusp1/Trem2	3
1	Sun2	2.49481e-182	0.512196	0.433	0.303	4.98189e-178	Sun2		GO:1901623	GO:1901623	regulation of lymphocyte chemotaxis	2/182	21/23210	0.011644	0.0448143	0.0288009	Ccl4/Adam17	2													GO:1990869	GO:1990869	cellular response to chemokine	3/104	70/23210	0.00384826	0.0138598	0.00724686	Cxcr4/Dusp1/Trem2	3
1	Slc38a1	8.12106e-288	0.511752	0.669	0.525	1.62169e-283	Slc38a1		GO:0001947	GO:0001947	heart looping	3/182	60/23210	0.0116999	0.044933	0.0288772	Rbpj/Notch2/Hif1a	3													GO:0050680	GO:0050680	negative regulation of epithelial cell proliferation	4/104	142/23210	0.00384856	0.0138598	0.00724686	Thbs1/Apoe/Tgfbr1/Tnf	4
1	Mrpl39	1.20228e-86	0.511587	0.232	0.161	2.40083e-82	Mrpl39		GO:0070098	GO:0070098	chemokine-mediated signaling pathway	3/182	60/23210	0.0116999	0.044933	0.0288772	Ccl4/Ccl3/Ccl9	3													GO:0032872	GO:0032872	regulation of stress-activated MAPK cascade	5/104	232/23210	0.00394243	0.01406	0.00735156	Il1b/Vegfa/Dusp1/Gadd45a/Tnf	5
1	Hmox1	1.56099e-93	0.510507	0.913	0.872	3.11714e-89	Hmox1		GO:0043123	GO:0043123	positive regulation of I-kappaB kinase/NF-kappaB signaling	4/182	112/23210	0.0117863	0.0452165	0.0290594	Tnf/Mtdh/Ripk2/Rela	4													GO:0010634	GO:0010634	positive regulation of epithelial cell migration	4/104	143/23210	0.00394588	0.01406	0.00735156	Vegfa/Igf1/Nfe2l2/Thbs1	4
1	Dgkh	1.3152e-263	0.510341	0.488	0.329	2.62633e-259	Dgkh		GO:0051100	GO:0051100	negative regulation of binding	5/182	173/23210	0.0118814	0.0455328	0.0292627	Pdgfb/Ddit3/Id2/Jak2/Itga4	5													GO:0002863	GO:0002863	positive regulation of inflammatory response to antigenic stimulus	2/104	21/23210	0.0039502	0.01406	0.00735156	Cd28/Tnf	2
[truncated: 44,616 more rows]
[truncated: 92 more columns]

[truncated: 6 more sheets: TABLE3, TABLE4, TABLE5, TABLE6, TABLE7, TABLE8]
